# Supplementary material for: The maize B chromosome shapes the transcriptome throughout the entire plant life cycle
Source: J Exp Bot. 2025 Jul 29;76(22):6810–25. doi: 10.1093/jxb/eraf337 (PMC12675260; doi:10.1093/jxb/eraf337)
Supplement: eraf337_Supplementary_Data [file eraf337_supplementary_data.zip]

Archive with 2 entries (2 files):
- eraf337 NEW - Supplementary Data.pdf
- eraf337 Supplementary Dataset_edited.xlsx
