# Supplementary material for: The maize B chromosome shapes the transcriptome throughout the entire plant life cycle
Source: J Exp Bot. 2025 Jul 29;76(22):6810–25. doi: 10.1093/jxb/eraf337 (PMC12675260; doi:10.1093/jxb/eraf337)
Supplement: eraf337_Supplementary_Data [file eraf337_supplementary_data.zip › eraf337 Supplementary Dataset_edited.xlsx]

## Sheet: Dataset_S1
Dataset S1: Information about the annotated genes. Description of the column in the end of the list.
Gene_ID	Scaffold	Start	End	# aa	Origin	Status	Confidence	Stop Codons	Description	GO IDs	GO Names	Enzyme Codes	Enzyme Names	InterPro IDs	InterPro GO IDs	InterPro GO Names
ZmB_v2_00010	chrB	1376057	1380868	777	transfered_v1		LC	42	Ypt/Rab-GAP domain of gyp1p superfamily protein	F:GO:0005096	F:GTPase activator activity			no IPS match	no IPS match	no IPS match
ZmB_v2_00020	chrB	5070899	5074855	303	transfered_v1		LC	1	MAPK-interacting and spindle-stabilizing protein-like					no IPS match	no IPS match	no IPS match
ZmB_v2_00030	chrB	5151758	5152162	135	transfered_v1		LC	1	Nodulin homeobox	P:GO:0006750; P:GO:0007062; P:GO:0009908; F:GO:0003682; F:GO:0003697; F:GO:0004363; F:GO:0005524; C:GO:0000785; C:GO:0005634; C:GO:0008278	P:glutathione biosynthetic process; P:sister chromatid cohesion; P:flower development; F:chromatin binding; F:single-stranded DNA binding; F:glutathione synthase activity; F:ATP binding; C:chromatin; C:nucleus; C:cohesin complex	EC:6.3.2.3	Glutathione synthase	IPR039325 (PANTHER)	P:GO:0009908; F:GO:0003697	P:flower development; F:single-stranded DNA binding
ZmB_v2_00040	chrB	5176521	5177966	289	Braker3		LC	1	hypothetical protein ZEAMMB73_Zm00001d009836					no IPS match	no IPS match	no IPS match
ZmB_v2_00050	chrB	5927208	5927615	105	Braker3		LC	1	Protein CONSERVED IN THE GREEN LINEAGE AND DIATOMS 27, chloroplastic	C:GO:0009536; C:GO:0016020	C:plastid; C:membrane			no IPS match	no IPS match	no IPS match
ZmB_v2_00060	chrB	6075257	6075661	135	transfered_v1		LC	1	Nodulin homeobox	P:GO:0006750; P:GO:0007062; P:GO:0009908; F:GO:0003682; F:GO:0003697; F:GO:0004363; F:GO:0005524; C:GO:0000785; C:GO:0005634; C:GO:0008278	P:glutathione biosynthetic process; P:sister chromatid cohesion; P:flower development; F:chromatin binding; F:single-stranded DNA binding; F:glutathione synthase activity; F:ATP binding; C:chromatin; C:nucleus; C:cohesin complex	EC:6.3.2.3	Glutathione synthase	IPR039325 (PANTHER)	P:GO:0009908; F:GO:0003697	P:flower development; F:single-stranded DNA binding
ZmB_v2_00070	chrB	6278783	6285020	448	Braker3	modified_v1	LC	17	Phosphatidylinositol 3-kinase, root isoform	P:GO:0046854; P:GO:0050794; P:GO:0050896; F:GO:0016301; F:GO:0097159; C:GO:0005737; C:GO:0035032; C:GO:0043231	P:phosphatidylinositol phosphate biosynthetic process; P:regulation of cellular process; P:response to stimulus; F:kinase activity; F:organic cyclic compound binding; C:cytoplasm; C:phosphatidylinositol 3-kinase complex, class III; C:intracellular membrane-bounded organelle	EC:2.7	Transferring phosphorus-containing groups	IPR001263 (SMART); IPR042236 (G3DSA:1.25.40.GENE3D); IPR001263 (PFAM); G3DSA:3.30.1010.10 (GENE3D); IPR015433 (PANTHER); IPR000403 (PROSITE_PROFILES); IPR001263 (PROSITE_PROFILES); IPR016024 (SUPERFAMILY); IPR011009 (SUPERFAMILY)	P:GO:0000045; P:GO:0006897; P:GO:0030242; P:GO:0036092; P:GO:0046854; P:GO:0048015; F:GO:0016303; F:GO:0052742; C:GO:0000407; C:GO:0005737; C:GO:0005768; C:GO:0005777; C:GO:0016020; C:GO:0034271; C:GO:0034272	P:autophagosome assembly; P:endocytosis; P:autophagy of peroxisome; P:phosphatidylinositol-3-phosphate biosynthetic process; P:phosphatidylinositol phosphate biosynthetic process; P:phosphatidylinositol-mediated signaling; F:1-phosphatidylinositol-3-kinase activity; F:phosphatidylinositol kinase activity; C:phagophore assembly site; C:cytoplasm; C:endosome; C:peroxisome; C:membrane; C:phosphatidy…
ZmB_v2_00080	chrB	6351967	6355592	213	transfered_v1		LC	5	putative retrotransposon protein	P:GO:0006413; F:GO:0003743; C:GO:0005634; C:GO:0005852	P:translational initiation; F:translation initiation factor activity; C:nucleus; C:eukaryotic translation initiation factor 3 complex			IPR007321 (PFAM); PTHR33026 (PANTHER)	no GO terms	no GO terms
ZmB_v2_00090	chrB	7301768	7305170	341	Braker3		LC	1	E3 ubiquitin-protein ligase MBR2	F:GO:0061630	F:ubiquitin protein ligase activity	EC:2.3.2	Acyltransferases	no IPS match	no IPS match	no IPS match
ZmB_v2_00100	chrB	7366428	7372939	129	transfered_v1		LC	1	uncharacterized protein LOC103650151					no IPS match	no IPS match	no IPS match
ZmB_v2_00110	chrB	7366989	7368255	119	Braker3		LC	1	hypothetical protein ZEAMMB73_Zm00001d009051					SIGNAL_PEPTIDE_C_REGION (PHOBIUS); SIGNAL_PEPTIDE (PHOBIUS); SIGNAL_PEPTIDE_N_REGION (PHOBIUS); NON_CYTOPLASMIC_DOMAIN (PHOBIUS); SIGNAL_PEPTIDE_H_REGION (PHOBIUS)	no GO terms	no GO terms
ZmB_v2_00120	chrB	7494044	7496963	414	Braker3		LC	1	E3 ubiquitin-protein ligase MBR2	F:GO:0061630	F:ubiquitin protein ligase activity	EC:2.3.2	Acyltransferases	no IPS match	no IPS match	no IPS match
ZmB_v2_00130	chrB	7639131	7640039	303	transfered_v1		LC	1	hypothetical protein ZEAMMB73_Zm00001d050536					no IPS match	no IPS match	no IPS match
ZmB_v2_00140	chrB	7935952	7937991	173	transfered_v1		LC	1	E3 ubiquitin-protein ligase MBR2	P:GO:0006486; P:GO:0036065; F:GO:0008417; F:GO:0016757; F:GO:0046920; F:GO:0061630; C:GO:0005794; C:GO:0016020; C:GO:0032580	P:protein glycosylation; P:fucosylation; F:fucosyltransferase activity; F:glycosyltransferase activity; F:alpha-(1->3)-fucosyltransferase activity; F:ubiquitin protein ligase activity; C:Golgi apparatus; C:membrane; C:Golgi cisterna membrane			no IPS match	no IPS match	no IPS match
ZmB_v2_00150	chrB	8649234	8651281	335	Braker3		LC	1	E3 ubiquitin-protein ligase MBR2	F:GO:0016757; F:GO:0061630; C:GO:0110165	F:glycosyltransferase activity; F:ubiquitin protein ligase activity; C:cellular anatomical entity	EC:2.4; EC:2.3.2	Glycosyltransferases; Acyltransferases	no IPS match	no IPS match	no IPS match
ZmB_v2_00160	chrB	8942102	8946635	488	transfered_v1		LC	1	SWI/SNF complex subunit SWI3D	P:GO:0080090; F:GO:0008270; C:GO:0005634	P:regulation of primary metabolic process; F:zinc ion binding; C:nucleus			IPR001005 (SMART); IPR001005 (PFAM); G3DSA:1.10.10.60 (GENE3D); PTHR12802 (PANTHER); IPR017884 (PROSITE_PROFILES); IPR001005 (PROSITE_PROFILES); IPR001005 (CDD); IPR009057 (SUPERFAMILY)	no GO terms	no GO terms
ZmB_v2_00170	chrB	9929786	9934167	358	Braker3		HC	1	transcription initiation factor TFIID subunit 5	P:GO:0006355; P:GO:0006367; P:GO:0006413; P:GO:0006952; F:GO:0003677; F:GO:0003700; F:GO:0003743; F:GO:0016251; C:GO:0005634; C:GO:0005669	P:regulation of DNA-templated transcription; P:transcription initiation at RNA polymerase II promoter; P:translational initiation; P:defense response; F:DNA binding; F:DNA-binding transcription factor activity; F:translation initiation factor activity; F:RNA polymerase II general transcription initiation factor activity; C:nucleus; C:transcription factor TFIID complex			IPR020472 (PRINTS); IPR001680 (SMART); IPR015943 (G3DSA:2.130.10.GENE3D); IPR001680 (PFAM); PTHR19879 (PANTHER); IPR001680 (PROSITE_PROFILES); IPR001680 (PROSITE_PROFILES); PS50294 (PROSITE_PROFILES); IPR001680 (PROSITE_PROFILES); PS50294 (PROSITE_PROFILES); IPR036322 (SUPERFAMILY)	P:GO:0006367; F:GO:0005515; F:GO:0016251; C:GO:0005669	P:transcription initiation at RNA polymerase II promoter; F:protein binding; F:RNA polymerase II general transcription initiation factor activity; C:transcription factor TFIID complex
ZmB_v2_00180	chrB	10250499	10252624	180	Braker3		LC	1	Copper-transporting ATPase RAN1	P:GO:0009723; P:GO:0010119; P:GO:0035434; P:GO:0055070; F:GO:0005507; F:GO:0005524; F:GO:0016887; F:GO:0043682; C:GO:0016020	P:response to ethylene; P:regulation of stomatal movement; P:copper ion transmembrane transport; P:copper ion homeostasis; F:copper ion binding; F:ATP binding; F:ATP hydrolysis activity; F:P-type divalent copper transporter activity; C:membrane	EC:7.2.2.9; EC:3.6.1.15	P-type Cu(2+) transporter; Nucleoside-triphosphate phosphatase	PF00122 (PFAM); PF00702 (PFAM); IPR023299 (G3DSA:3.40.1110.GENE3D); PTHR46594 (PANTHER); CYTOPLASMIC_DOMAIN (PHOBIUS); NON_CYTOPLASMIC_DOMAIN (PHOBIUS); TRANSMEMBRANE (PHOBIUS); TRANSMEMBRANE (PHOBIUS); NON_CYTOPLASMIC_DOMAIN (PHOBIUS); IPR023299 (SUPERFAMILY); IPR023298 (SUPERFAMILY)	F:GO:0000166	F:nucleotide binding
ZmB_v2_00190	chrB	10751524	10752538	176	transfered_v1		LC	1	CAI-1 autoinducer sensor kinase/phosphatase cqsS isoform 1	F:GO:0016301	F:kinase activity	EC:2.7	Transferring phosphorus-containing groups	PTHR46934 (PANTHER)	no GO terms	no GO terms
ZmB_v2_00200	chrB	10877298	10885177	110	transfered_v1		LC	5	HVA22-like protein f					no IPS match	no IPS match	no IPS match
ZmB_v2_00210	chrB	11319148	11326184	513	Braker3		LC	17	pleiotropic drug resistance protein 1-like isoform X2	P:GO:0055085; F:GO:0005524; F:GO:0016887; F:GO:0140359; C:GO:0016020	P:transmembrane transport; F:ATP binding; F:ATP hydrolysis activity; F:ABC-type transporter activity; C:membrane	EC:7.2.2; EC:3.6.1.15	Catalysing the translocation of inorganic cations; Nucleoside-triphosphate phosphatase	IPR027417 (G3DSA:3.40.50.GENE3D); PTHR19241 (PANTHER); IPR027417 (SUPERFAMILY)	no GO terms	no GO terms
ZmB_v2_00220	chrB	11849064	11861033	538	transfered_v1		LC	2	Pre-mRNA-processing-splicing factor 8A	P:GO:0000244; F:GO:0008237; F:GO:0017070; F:GO:0030619; F:GO:0030620; F:GO:0030623; F:GO:0097157; C:GO:0005682; C:GO:0071013	P:spliceosomal tri-snRNP complex assembly; F:metallopeptidase activity; F:U6 snRNA binding; F:U1 snRNA binding; F:U2 snRNA binding; F:U5 snRNA binding; F:pre-mRNA intronic binding; C:U5 snRNP; C:catalytic step 2 spliceosome	EC:3.4	Acting on peptide bonds (peptidases)	G3DSA:3.40.140.10 (GENE3D); IPR027652 (PANTHER)	P:GO:0000244; P:GO:0000398; F:GO:0017070; F:GO:0030619; F:GO:0030620; F:GO:0030623; F:GO:0097157; C:GO:0005681; C:GO:0005682; C:GO:0071013	P:spliceosomal tri-snRNP complex assembly; P:mRNA splicing, via spliceosome; F:U6 snRNA binding; F:U1 snRNA binding; F:U2 snRNA binding; F:U5 snRNA binding; F:pre-mRNA intronic binding; C:spliceosomal complex; C:U5 snRNP; C:catalytic step 2 spliceosome
ZmB_v2_00230	chrB	11973549	11984882	73	Braker3		LC	1	retroviral aspartyl protease	P:GO:0006278; P:GO:0006508; P:GO:0015074; F:GO:0003676; F:GO:0003964; F:GO:0004190; F:GO:0008270	P:RNA-templated DNA biosynthetic process; P:proteolysis; P:DNA integration; F:nucleic acid binding; F:RNA-directed DNA polymerase activity; F:aspartic-type endopeptidase activity; F:zinc ion binding	EC:3.4.23; EC:2.7.7.49	Acting on peptide bonds (peptidases); RNA-directed DNA polymerase	IPR001878 (SMART); G3DSA:3.10.10.10 (GENE3D); IPR021109 (G3DSA:2.40.70.GENE3D); PF08284 (PFAM); IPR000477 (PFAM); IPR043128 (G3DSA:3.30.70.GENE3D); G3DSA:4.10.60.10 (GENE3D); IPR001878 (PFAM); IPR053134 (PANTHER); NON_CYTOPLASMIC_DOMAIN (PHOBIUS); TRANSMEMBRANE (PHOBIUS); CYTOPLASMIC_DOMAIN (PHOBIUS); IPR001878 (PROSITE_PROFILES); cd01647 (CDD); cd00303 (CDD); IPR043502 (SUPERFAMILY); IPR036875 (…	F:GO:0003676; F:GO:0008270	F:nucleic acid binding; F:zinc ion binding
ZmB_v2_00240	chrB	12437226	12438684	145	transfered_v1		LC	1	pre-mRNA-splicing factor ISY1 homolog	P:GO:0000350; P:GO:0000389; C:GO:0000974; C:GO:0071013; C:GO:0071014; C:GO:0071020	P:generation of catalytic spliceosome for second transesterification step; P:mRNA 3'-splice site recognition; C:Prp19 complex; C:catalytic step 2 spliceosome; C:post-mRNA release spliceosomal complex; C:post-spliceosomal complex			IPR009360 (PFAM); IPR009360 (PANTHER)	P:GO:0000350; P:GO:0000389; C:GO:0000974; C:GO:0071013; C:GO:0071014; C:GO:0071020	P:generation of catalytic spliceosome for second transesterification step; P:mRNA 3'-splice site recognition; C:Prp19 complex; C:catalytic step 2 spliceosome; C:post-mRNA release spliceosomal complex; C:post-spliceosomal complex
ZmB_v2_00250	chrB	13355599	13367700	734	Braker3	modified_v1	LC	25	UTP--glucose-1-phosphate uridylyltransferase	F:GO:0070569; C:GO:0016020	F:uridylyltransferase activity; C:membrane	EC:2.7.7	Transferring phosphorus-containing groups	IPR024752 (PFAM); PTHR46250 (PANTHER)	no GO terms	no GO terms
ZmB_v2_00260	chrB	13556973	13565415	473	transfered_v1		LC	6	Phosphoenolpyruvate/phosphate translocator 3, chloroplastic	P:GO:0007017; P:GO:0035436; P:GO:0089722; F:GO:0009670; F:GO:0015121; C:GO:0005794; C:GO:0016020	P:microtubule-based process; P:triose phosphate transmembrane transport; P:phosphoenolpyruvate transmembrane transport; F:triose-phosphate:phosphate antiporter activity; F:phosphoenolpyruvate:phosphate antiporter activity; C:Golgi apparatus; C:membrane			TRANSMEMBRANE (PHOBIUS); CYTOPLASMIC_DOMAIN (PHOBIUS); TRANSMEMBRANE (PHOBIUS); NON_CYTOPLASMIC_DOMAIN (PHOBIUS); NON_CYTOPLASMIC_DOMAIN (PHOBIUS); IPR001611 (PROSITE_PROFILES); IPR036525 (SUPERFAMILY)	F:GO:0005515	F:protein binding
ZmB_v2_00270	chrB	13621170	13630188	645	Braker3	modified_RNA_seq	LC	13	Cinful1 polyprotein	C:GO:0016020	C:membrane			TRANSMEMBRANE (PHOBIUS); NON_CYTOPLASMIC_DOMAIN (PHOBIUS); CYTOPLASMIC_DOMAIN (PHOBIUS)	no GO terms	no GO terms
ZmB_v2_00280	chrB	13795569	13800799	110	Braker3		LC	1	CDPK-related kinase 5	P:GO:0035556; F:GO:0004683; F:GO:0005516; F:GO:0005524; F:GO:0009931; C:GO:0005634; C:GO:0005737	P:intracellular signal transduction; F:calmodulin-dependent protein kinase activity; F:calmodulin binding; F:ATP binding; F:calcium-dependent protein serine/threonine kinase activity; C:nucleus; C:cytoplasm	EC:2.7.11.17	Calcium/calmodulin-dependent protein kinase	CYTOPLASMIC_DOMAIN (PHOBIUS); NON_CYTOPLASMIC_DOMAIN (PHOBIUS); TRANSMEMBRANE (PHOBIUS)	no GO terms	no GO terms
ZmB_v2_00290	chrB	13829405	13852109	211	Braker3	modified_RNA_seq	LC	9	Xilon1 gag-pol polyprotein	P:GO:0006278; P:GO:0006508; P:GO:0015074; F:GO:0003676; F:GO:0003964; F:GO:0004190; F:GO:0008270	P:RNA-templated DNA biosynthetic process; P:proteolysis; P:DNA integration; F:nucleic acid binding; F:RNA-directed DNA polymerase activity; F:aspartic-type endopeptidase activity; F:zinc ion binding	EC:3.4.23; EC:2.7.7.49	Acting on peptide bonds (peptidases); RNA-directed DNA polymerase	IPR041588 (PFAM); IPR036397 (G3DSA:3.30.420.GENE3D); G3DSA:1.10.340.70 (GENE3D); PTHR45835 (PANTHER); IPR001584 (PROSITE_PROFILES); IPR012337 (SUPERFAMILY)	P:GO:0015074; F:GO:0003676	P:DNA integration; F:nucleic acid binding
ZmB_v2_00300	chrB	13975821	13979204	115	Braker3		LC	1	unknown	C:GO:0016020	C:membrane			no IPS match	no IPS match	no IPS match
ZmB_v2_00310	chrB	13988632	13993609	519	transfered_v1		LC	6	putative reverse transcriptase	P:GO:0006259; P:GO:0009987; F:GO:0016788; F:GO:0140097	P:DNA metabolic process; P:cellular process; F:hydrolase activity, acting on ester bonds; F:catalytic activity, acting on DNA	EC:3.1	Acting on ester bonds	PTHR33075 (PANTHER)	no GO terms	no GO terms
ZmB_v2_00320	chrB	14349739	14353041	133	Braker3		HC	1	retrotransposon protein, putative, unclassified	P:GO:0006278; P:GO:0015074; F:GO:0003676; F:GO:0003964; F:GO:0008270	P:RNA-templated DNA biosynthetic process; P:DNA integration; F:nucleic acid binding; F:RNA-directed DNA polymerase activity; F:zinc ion binding	EC:2.7.7.49	RNA-directed DNA polymerase	no IPS match	no IPS match	no IPS match
ZmB_v2_00330	chrB	14353064	14353766	88	Braker3		LC	1	putative glycosyltransferase 3	P:GO:0009969; F:GO:0016757; F:GO:0016758; F:GO:0030247; C:GO:0000139; C:GO:0005768; C:GO:0005802; C:GO:0016020	P:xyloglucan biosynthetic process; F:glycosyltransferase activity; F:hexosyltransferase activity; F:polysaccharide binding; C:Golgi membrane; C:endosome; C:trans-Golgi network; C:membrane			no IPS match	no IPS match	no IPS match
ZmB_v2_00340	chrB	14353770	14365294	98	Braker3		LC	1	ARM repeat superfamily protein					PS51257 (PROSITE_PROFILES)	no GO terms	no GO terms
ZmB_v2_00350	chrB	16424656	16439371	305	Braker3	modified_RNA_seq	LC	7	Plant calmodulin-binding protein-related	F:GO:0005516	F:calmodulin binding			no IPS match	no IPS match	no IPS match
ZmB_v2_00360	chrB	17108115	17115303	604	Braker3	modified_RNA_seq	LC	16	putative cysteine protease RD21C	P:GO:0009793; P:GO:0035556; P:GO:0045292; P:GO:0051603; F:GO:0004197; F:GO:0004683; F:GO:0005509; F:GO:0005516; F:GO:0005524; F:GO:0009931; C:GO:0005615; C:GO:0005681; C:GO:0005764; C:GO:0005886	P:embryo development ending in seed dormancy; P:intracellular signal transduction; P:mRNA cis splicing, via spliceosome; P:proteolysis involved in protein catabolic process; F:cysteine-type endopeptidase activity; F:calmodulin-dependent protein kinase activity; F:calcium ion binding; F:calmodulin binding; F:ATP binding; F:calcium-dependent protein serine/threonine kinase activity; C:extracellular…	EC:3.4.22; EC:2.7.11.17	Acting on peptide bonds (peptidases); Calcium/calmodulin-dependent protein kinase	IPR018816 (PFAM); PTHR21737 (PANTHER)	P:GO:0045292; C:GO:0005681; C:GO:0005737	P:mRNA cis splicing, via spliceosome; C:spliceosomal complex; C:cytoplasm
ZmB_v2_00370	chrB	17156108	17160966	1039	Braker3		HC	1	P-loop containing nucleoside triphosphate hydrolase superfamily protein	P:GO:0007018; P:GO:0051225; F:GO:0003777; F:GO:0005524; F:GO:0008017; F:GO:0016887; C:GO:0005871; C:GO:0005874	P:microtubule-based movement; P:spindle assembly; F:microtubule motor activity; F:ATP binding; F:microtubule binding; F:ATP hydrolysis activity; C:kinesin complex; C:microtubule	EC:3.6.1.15	Nucleoside-triphosphate phosphatase	IPR001752 (PRINTS); IPR001752 (SMART); IPR001752 (PFAM); IPR036961 (G3DSA:3.40.850.GENE3D); IPR027640 (PANTHER); IPR001752 (PROSITE_PROFILES); IPR027417 (SUPERFAMILY)	P:GO:0007017; P:GO:0007018; F:GO:0003777; F:GO:0005524; F:GO:0008017; C:GO:0015630	P:microtubule-based process; P:microtubule-based movement; F:microtubule motor activity; F:ATP binding; F:microtubule binding; C:microtubule cytoskeleton
ZmB_v2_00380	chrB	17164686	17171788	193	transfered_v1		LC	1	Tryptophan synthase alpha chain chloroplastic	P:GO:0000162; F:GO:0004834; C:GO:0005829; C:GO:0009507; C:GO:0016020	P:tryptophan biosynthetic process; F:tryptophan synthase activity; C:cytosol; C:chloroplast; C:membrane	EC:4.2.1.20	Tryptophan synthase	IPR002784 (PFAM); IPR013785 (G3DSA:3.20.20.GENE3D); IPR002028 (PFAM); IPR002028 (PANTHER); NON_CYTOPLASMIC_DOMAIN (PHOBIUS); SIGNAL_PEPTIDE_H_REGION (PHOBIUS); SIGNAL_PEPTIDE_N_REGION (PHOBIUS); SIGNAL_PEPTIDE_C_REGION (PHOBIUS); SIGNAL_PEPTIDE (PHOBIUS); IPR011060 (SUPERFAMILY)	P:GO:0000162; P:GO:0006412; P:GO:0006568; F:GO:0003735; F:GO:0004834; C:GO:0005829; C:GO:0005840; C:GO:0009507	P:tryptophan biosynthetic process; P:translation; P:tryptophan metabolic process; F:structural constituent of ribosome; F:tryptophan synthase activity; C:cytosol; C:ribosome; C:chloroplast
ZmB_v2_00390	chrB	17223909	17228209	968	Braker3		HC	1	P-loop containing nucleoside triphosphate hydrolase superfamily protein	P:GO:0007018; P:GO:0051225; F:GO:0003777; F:GO:0005524; F:GO:0008017; F:GO:0016887; C:GO:0005871; C:GO:0005874	P:microtubule-based movement; P:spindle assembly; F:microtubule motor activity; F:ATP binding; F:microtubule binding; F:ATP hydrolysis activity; C:kinesin complex; C:microtubule	EC:3.6.1.15	Nucleoside-triphosphate phosphatase	IPR001752 (PRINTS); IPR001752 (SMART); IPR001752 (PFAM); IPR036961 (G3DSA:3.40.850.GENE3D); IPR027640 (PANTHER); IPR001752 (PROSITE_PROFILES); IPR027417 (SUPERFAMILY)	P:GO:0007017; P:GO:0007018; F:GO:0003777; F:GO:0005524; F:GO:0008017; C:GO:0015630	P:microtubule-based process; P:microtubule-based movement; F:microtubule motor activity; F:ATP binding; F:microtubule binding; C:microtubule cytoskeleton
ZmB_v2_00400	chrB	17291170	17295259	897	Braker3		HC	1	---NA---					IPR001752 (PRINTS); IPR001752 (SMART); IPR036961 (G3DSA:3.40.850.GENE3D); IPR001752 (PFAM); IPR027640 (PANTHER); IPR001752 (PROSITE_PROFILES); IPR027417 (SUPERFAMILY)	P:GO:0007017; P:GO:0007018; F:GO:0003777; F:GO:0005524; F:GO:0008017; C:GO:0015630	P:microtubule-based process; P:microtubule-based movement; F:microtubule motor activity; F:ATP binding; F:microtubule binding; C:microtubule cytoskeleton
ZmB_v2_00410	chrB	17358160	17362660	968	Braker3		HC	1	P-loop containing nucleoside triphosphate hydrolase superfamily protein	P:GO:0007018; P:GO:0051225; F:GO:0003777; F:GO:0005524; F:GO:0008017; F:GO:0016887; C:GO:0005871; C:GO:0005874	P:microtubule-based movement; P:spindle assembly; F:microtubule motor activity; F:ATP binding; F:microtubule binding; F:ATP hydrolysis activity; C:kinesin complex; C:microtubule	EC:3.6.1.15	Nucleoside-triphosphate phosphatase	IPR001752 (PRINTS); IPR001752 (SMART); IPR001752 (PFAM); IPR036961 (G3DSA:3.40.850.GENE3D); IPR027640 (PANTHER); IPR001752 (PROSITE_PROFILES); IPR027417 (SUPERFAMILY)	P:GO:0007017; P:GO:0007018; F:GO:0003777; F:GO:0005524; F:GO:0008017; C:GO:0015630	P:microtubule-based process; P:microtubule-based movement; F:microtubule motor activity; F:ATP binding; F:microtubule binding; C:microtubule cytoskeleton
ZmB_v2_00420	chrB	17399896	17400885	144	transfered_v1		HC	1	hypothetical protein Zm00014a_029092	P:GO:0000724; P:GO:0006289; P:GO:0007004; P:GO:0051321; F:GO:0003684; F:GO:0043047; C:GO:0005662	P:double-strand break repair via homologous recombination; P:nucleotide-excision repair; P:telomere maintenance via telomerase; P:meiotic cell cycle; F:damaged DNA binding; F:single-stranded telomeric DNA binding; C:DNA replication factor A complex			PTHR48375 (PANTHER)	no GO terms	no GO terms
ZmB_v2_00430	chrB	17401628	17403321	173	Braker3		LC	1	---NA---					IPR011990 (G3DSA:1.25.40.GENE3D); IPR000547 (PFAM); PTHR10292 (PANTHER); IPR000547 (PROSITE_PROFILES); IPR016024 (SUPERFAMILY); IPR016024 (SUPERFAMILY)	P:GO:0006886; P:GO:0006898; P:GO:0016192; F:GO:0005515; F:GO:0032051; C:GO:0005794; C:GO:0005886; C:GO:0009506; C:GO:0009507; C:GO:0071439	P:intracellular protein transport; P:receptor-mediated endocytosis; P:vesicle-mediated transport; F:protein binding; F:clathrin light chain binding; C:Golgi apparatus; C:plasma membrane; C:plasmodesma; C:chloroplast; C:clathrin complex
ZmB_v2_00440	chrB	17420954	17423648	163	Braker3		LC	1	Beta-galactosidase 1	P:GO:0005975; F:GO:0004565; F:GO:0030246; C:GO:0005773; C:GO:0048046	P:carbohydrate metabolic process; F:beta-galactosidase activity; F:carbohydrate binding; C:vacuole; C:apoplast	EC:3.2.1.23	Beta-galactosidase	G3DSA:2.60.120.260 (GENE3D); IPR048913 (PFAM); IPR007274 (PFAM); IPR001944 (PANTHER); TRANSMEMBRANE (PHOBIUS); CYTOPLASMIC_DOMAIN (PHOBIUS); NON_CYTOPLASMIC_DOMAIN (PHOBIUS); IPR008979 (SUPERFAMILY)	P:GO:0005975; P:GO:0035434; F:GO:0004553; F:GO:0004565; F:GO:0005375; C:GO:0005618; C:GO:0005773; C:GO:0016020	P:carbohydrate metabolic process; P:copper ion transmembrane transport; F:hydrolase activity, hydrolyzing O-glycosyl compounds; F:beta-galactosidase activity; F:copper ion transmembrane transporter activity; C:cell wall; C:vacuole; C:membrane
ZmB_v2_00450	chrB	17489162	17492822	422	Braker3		LC	12	AP-1 complex subunit mu-2	P:GO:0006886; P:GO:0016192; F:GO:0035615; C:GO:0030131; C:GO:0030136	P:intracellular protein transport; P:vesicle-mediated transport; F:clathrin adaptor activity; C:clathrin adaptor complex; C:clathrin-coated vesicle			no IPS match	no IPS match	no IPS match
ZmB_v2_00460	chrB	17672105	17676857	228	transfered_v1		LC	8	F1F0-ATPase inhibitor protein	P:GO:0006006; P:GO:0006096; P:GO:0009416; P:GO:0045490; F:GO:0004365; F:GO:0030570; F:GO:0042301; F:GO:0046872; F:GO:0050661; F:GO:0070403; C:GO:0005829; C:GO:0016020; C:GO:0032991	P:glucose metabolic process; P:glycolytic process; P:response to light stimulus; P:pectin catabolic process; F:glyceraldehyde-3-phosphate dehydrogenase (NAD+) (phosphorylating) activity; F:pectate lyase activity; F:phosphate ion binding; F:metal ion binding; F:NADP binding; F:NAD+ binding; C:cytosol; C:membrane; C:protein-containing complex	EC:1.2.1.59; EC:1.2.1.12; EC:4.2.2.2	Glyceraldehyde-3-phosphate dehydrogenase (NAD(P)(+)) (phosphorylating); Glyceraldehyde-3-phosphate dehydrogenase (phosphorylating); Pectate lyase	TRANSMEMBRANE (PHOBIUS); NON_CYTOPLASMIC_DOMAIN (PHOBIUS); CYTOPLASMIC_DOMAIN (PHOBIUS)	no GO terms	no GO terms
ZmB_v2_00470	chrB	17677958	17702573	231	Braker3	modified_RNA_seq	LC	11	trehalose-6-phosphate synthase12	P:GO:0005992; P:GO:0034605; P:GO:0070413; F:GO:0003825; F:GO:0004805; C:GO:0005829; C:GO:0005946	P:trehalose biosynthetic process; P:cellular response to heat; P:trehalose metabolism in response to stress; F:alpha,alpha-trehalose-phosphate synthase (UDP-forming) activity; F:trehalose-phosphatase activity; C:cytosol; C:alpha,alpha-trehalose-phosphate synthase complex (UDP-forming)	EC:2.4.1.15; EC:3.1.3.12; EC:3.1.3.23	Alpha,alpha-trehalose-phosphate synthase (UDP-forming); Trehalose-phosphatase; Sugar-phosphatase	G3DSA:3.40.50.2000 (GENE3D); IPR001830 (PFAM); IPR001830 (PANTHER); SSF53756 (SUPERFAMILY)	P:GO:0005992; P:GO:0070413; F:GO:0003824; F:GO:0004805; C:GO:0005829	P:trehalose biosynthetic process; P:trehalose metabolism in response to stress; F:catalytic activity; F:trehalose-phosphatase activity; C:cytosol
ZmB_v2_00480	chrB	17734216	17737670	239	Braker3	modified_RNA_seq	LC	10	CACTA TnpD transposase					PTHR10775 (PANTHER)	no GO terms	no GO terms
ZmB_v2_00490	chrB	17738816	17741312	240	Braker3		LC	1	protein transporter	P:GO:0043328; F:GO:0016301; F:GO:0035091; F:GO:0043130; C:GO:0016020	P:protein transport to vacuole involved in ubiquitin-dependent protein catabolic process via the multivesicular body sorting pathway; F:kinase activity; F:phosphatidylinositol binding; F:ubiquitin binding; C:membrane	EC:2.7	Transferring phosphorus-containing groups	IPR008942 (G3DSA:1.25.40.GENE3D); IPR044836 (PANTHER); IPR002014 (PROSITE_PROFILES); cd03561 (CDD); IPR008942 (SUPERFAMILY); IPR008942 (SUPERFAMILY)	P:GO:0043328; F:GO:0035091; F:GO:0043130	P:protein transport to vacuole involved in ubiquitin-dependent protein catabolic process via the multivesicular body sorting pathway; F:phosphatidylinositol binding; F:ubiquitin binding
ZmB_v2_00500	chrB	17743100	17748451	316	Braker3		LC	14	40S ribosomal protein S24	P:GO:0006412; F:GO:0003735; C:GO:0005840; C:GO:1990904	P:translation; F:structural constituent of ribosome; C:ribosome; C:ribonucleoprotein complex			IPR001976 (PFAM); IPR053709 (G3DSA:3.30.70.GENE3D); IPR001976 (PANTHER); IPR012678 (SUPERFAMILY)	P:GO:0006412; F:GO:0003735; C:GO:0005840	P:translation; F:structural constituent of ribosome; C:ribosome
ZmB_v2_00510	chrB	17860451	17866281	821	Braker3	modified_v1	LC	46	Protein TPR1	P:GO:0006355	P:regulation of DNA-templated transcription			IPR007271 (PANTHER); NON_CYTOPLASMIC_DOMAIN (PHOBIUS); NON_CYTOPLASMIC_DOMAIN (PHOBIUS); TRANSMEMBRANE (PHOBIUS); CYTOPLASMIC_DOMAIN (PHOBIUS); TRANSMEMBRANE (PHOBIUS)	P:GO:0090481; F:GO:0015136; F:GO:0015165; C:GO:0000139; C:GO:0016020; C:GO:0030173	P:pyrimidine nucleotide-sugar transmembrane transport; F:sialic acid transmembrane transporter activity; F:pyrimidine nucleotide-sugar transmembrane transporter activity; C:Golgi membrane; C:membrane; C:obsolete integral component of Golgi membrane
ZmB_v2_00520	chrB	17882423	17899161	467	Braker3	modified_v1	LC	10	E3 ubiquitin-protein ligase KEG	C:GO:0110165	C:cellular anatomical entity			SIGNAL_PEPTIDE_H_REGION (PHOBIUS); TRANSMEMBRANE (PHOBIUS); SIGNAL_PEPTIDE (PHOBIUS); SIGNAL_PEPTIDE_C_REGION (PHOBIUS); CYTOPLASMIC_DOMAIN (PHOBIUS); SIGNAL_PEPTIDE_N_REGION (PHOBIUS); NON_CYTOPLASMIC_DOMAIN (PHOBIUS)	no GO terms	no GO terms
ZmB_v2_00530	chrB	18005863	18014229	773	Braker3	modified_v1	LC	26	Binding partner of ACD11 1	P:GO:0051603; F:GO:0003723; F:GO:0004032; C:GO:0005829; C:GO:0005839	P:proteolysis involved in protein catabolic process; F:RNA binding; F:aldose reductase (NADPH) activity; C:cytosol; C:proteasome core complex	EC:1.1.1.21	Aldose reductase	PTHR32343 (PANTHER)	no GO terms	no GO terms
ZmB_v2_00540	chrB	18069602	18072371	129	Braker3		HC	1	late embryogenesis abundant protein-related / LEA protein-related					PTHR36047 (PANTHER)	no GO terms	no GO terms
ZmB_v2_00550	chrB	18109907	18121222	360	transfered_v1		LC	1	hypothetical protein U9M48_038195	P:GO:0007010; C:GO:0005737; C:GO:0016020	P:cytoskeleton organization; C:cytoplasm; C:membrane			no IPS match	no IPS match	no IPS match
ZmB_v2_00560	chrB	18150476	18152198	358	Braker3		LC	1	Ubiquitin carboxyl-terminal hydrolase 17	F:GO:0004843; F:GO:0046872; C:GO:0005634; C:GO:0005829; C:GO:0016020	F:cysteine-type deubiquitinase activity; F:metal ion binding; C:nucleus; C:cytosol; C:membrane	EC:3.4.19.12	Ubiquitinyl hydrolase 1	no IPS match	no IPS match	no IPS match
ZmB_v2_00570	chrB	18178378	18180051	270	Braker3		HC	1	uncharacterized protein LOC103648291 isoform X2					no IPS match	no IPS match	no IPS match
ZmB_v2_00580	chrB	18426173	18427586	287	transfered_v1		LC	31	uncharacterized protein LOC103630410 isoform X1	F:GO:0003676; F:GO:0008270	F:nucleic acid binding; F:zinc ion binding			PTHR33170 (PANTHER)	no GO terms	no GO terms
ZmB_v2_00590	chrB	18446568	18450360	629	Braker3	modified_v1	LC	17	Putative peptidase C48 domain family protein	P:GO:0006406; P:GO:0006526; F:GO:0004042; C:GO:0005737; C:GO:0070390	P:mRNA export from nucleus; P:arginine biosynthetic process; F:acetyl-CoA:L-glutamate N-acetyltransferase activity; C:cytoplasm; C:transcription export complex 2	EC:2.3.1.1	Amino-acid N-acetyltransferase	IPR036393 (G3DSA:3.40.1160.GENE3D); IPR010167 (PANTHER); IPR036393 (SUPERFAMILY)	P:GO:0006526; F:GO:0004042; C:GO:0005737	P:arginine biosynthetic process; F:acetyl-CoA:L-glutamate N-acetyltransferase activity; C:cytoplasm
ZmB_v2_00600	chrB	18455730	18461680	781	Braker3	modified_v1	LC	47	putative ubiquitin-like-specific protease 1B	P:GO:0006508; P:GO:0009969; P:GO:0016926; P:GO:0042546; F:GO:0008107; F:GO:0016929; C:GO:0005634; C:GO:0005794; C:GO:0016020	P:proteolysis; P:xyloglucan biosynthetic process; P:protein desumoylation; P:cell wall biogenesis; F:galactoside 2-alpha-L-fucosyltransferase activity; F:deSUMOylase activity; C:nucleus; C:Golgi apparatus; C:membrane	EC:2.4.1.69; EC:3.4	Type 1 galactoside alpha-(1,2)-fucosyltransferase; Acting on peptide bonds (peptidases)	CYTOPLASMIC_DOMAIN (PHOBIUS); NON_CYTOPLASMIC_DOMAIN (PHOBIUS); TRANSMEMBRANE (PHOBIUS)	no GO terms	no GO terms
ZmB_v2_00610	chrB	18474480	18477243	279	Braker3	modified_v1	LC	17	putative esterase YitV isoform X1	P:GO:0006270; P:GO:0006508; F:GO:0003682; F:GO:0008236; C:GO:0005654; C:GO:0005730	P:DNA replication initiation; P:proteolysis; F:chromatin binding; F:serine-type peptidase activity; C:nucleoplasm; C:nucleolus	EC:3.4	Acting on peptide bonds (peptidases)	PTHR47381 (PANTHER)	no GO terms	no GO terms
ZmB_v2_00620	chrB	18542892	18550105	795	Braker3	modified_RNA_seq	LC	23	Oxysterol-binding protein-related protein 3B	C:GO:0016020	C:membrane			IPR051358 (PANTHER); IPR036638 (SUPERFAMILY)	P:GO:0006355; F:GO:0003700; F:GO:0043565; F:GO:0046983; C:GO:0005634	P:regulation of DNA-templated transcription; F:DNA-binding transcription factor activity; F:sequence-specific DNA binding; F:protein dimerization activity; C:nucleus
ZmB_v2_00630	chrB	18645644	18651033	310	Braker3		LC	1	auxin-like 1 protein	P:GO:0072318; P:GO:0072583; F:GO:0030276; C:GO:0005783; C:GO:0031982	P:clathrin coat disassembly; P:clathrin-dependent endocytosis; F:clathrin binding; C:endoplasmic reticulum; C:vesicle			IPR036869 (G3DSA:1.10.287.GENE3D); PTHR23172 (PANTHER); CYTOPLASMIC_DOMAIN (PHOBIUS); TRANSMEMBRANE (PHOBIUS); NON_CYTOPLASMIC_DOMAIN (PHOBIUS); SSF53756 (SUPERFAMILY); IPR036869 (SUPERFAMILY)	P:GO:0072318; P:GO:0072583; F:GO:0030276; C:GO:0005737; C:GO:0031982; C:GO:0043231	P:clathrin coat disassembly; P:clathrin-dependent endocytosis; F:clathrin binding; C:cytoplasm; C:vesicle; C:intracellular membrane-bounded organelle
ZmB_v2_00640	chrB	18681840	18684040	298	transfered_v1		LC	9	---NA---					no IPS match	no IPS match	no IPS match
ZmB_v2_00650	chrB	18723567	18724948	241	transfered_v1		HC	1	E3 ubiquitin-protein ligase RFWD3	P:GO:0000724; P:GO:0006289; P:GO:0006508; P:GO:0007004; P:GO:0032508; P:GO:0051321; F:GO:0003678; F:GO:0003684; F:GO:0005507; F:GO:0005524; F:GO:0008234; F:GO:0016491; F:GO:0016887; F:GO:0043047; C:GO:0005662	P:double-strand break repair via homologous recombination; P:nucleotide-excision repair; P:proteolysis; P:telomere maintenance via telomerase; P:DNA duplex unwinding; P:meiotic cell cycle; F:DNA helicase activity; F:damaged DNA binding; F:copper ion binding; F:ATP binding; F:cysteine-type peptidase activity; F:oxidoreductase activity; F:ATP hydrolysis activity; F:single-stranded telomeric DNA bin…	EC:3.4; EC:1; EC:3.6.1.15	Acting on peptide bonds (peptidases); Oxidoreductases; Nucleoside-triphosphate phosphatase	IPR012340 (G3DSA:2.40.50.GENE3D); PTHR48299 (PANTHER)	no GO terms	no GO terms
ZmB_v2_00660	chrB	18756682	18758165	76	Braker3		LC	1	hypothetical protein ZEAMMB73_Zm00001d015697					no IPS match	no IPS match	no IPS match
ZmB_v2_00670	chrB	18761717	18766982	395	Braker3	modified_RNA_seq	LC	10	Retrotransposon-like protein	P:GO:0006259; P:GO:0009987; F:GO:0003824; F:GO:0097159	P:DNA metabolic process; P:cellular process; F:catalytic activity; F:organic cyclic compound binding			SIGNAL_PEPTIDE (PHOBIUS); NON_CYTOPLASMIC_DOMAIN (PHOBIUS); SIGNAL_PEPTIDE_C_REGION (PHOBIUS); SIGNAL_PEPTIDE_N_REGION (PHOBIUS); SIGNAL_PEPTIDE_H_REGION (PHOBIUS)	no GO terms	no GO terms
ZmB_v2_00680	chrB	18784020	18797249	2070	Braker3	modified_RNA_seq	LC	97	SLT1 protein					IPR008978 (G3DSA:2.60.40.GENE3D); PTHR33981 (PANTHER); cd06464 (CDD); IPR008978 (SUPERFAMILY)	no GO terms	no GO terms
ZmB_v2_00690	chrB	18797310	18800738	159	Braker3	modified_RNA_seq	LC	4	MIF4G domain-containing protein / MA3 domain-containing protein	P:GO:0006412; P:GO:0006413; P:GO:0006417; P:GO:0042274; F:GO:0003723; F:GO:0003743; C:GO:0005730	P:translation; P:translational initiation; P:regulation of translation; P:ribosomal small subunit biogenesis; F:RNA binding; F:translation initiation factor activity; C:nucleolus			no IPS match	no IPS match	no IPS match
ZmB_v2_00700	chrB	18801010	18802805	93	Braker3	modified_RNA_seq	LC	0	Protein TONSOKU	P:GO:0000086; P:GO:0000724; P:GO:0009934; P:GO:0031297; P:GO:0040029; P:GO:0051301; P:GO:0072423; F:GO:0042393; C:GO:0005634	P:G2/M transition of mitotic cell cycle; P:double-strand break repair via homologous recombination; P:regulation of meristem structural organization; P:replication fork processing; P:epigenetic regulation of gene expression; P:cell division; P:response to DNA damage checkpoint signaling; F:histone binding; C:nucleus			SIGNAL_PEPTIDE_C_REGION (PHOBIUS); NON_CYTOPLASMIC_DOMAIN (PHOBIUS); SIGNAL_PEPTIDE_H_REGION (PHOBIUS); SIGNAL_PEPTIDE (PHOBIUS); SIGNAL_PEPTIDE_N_REGION (PHOBIUS)	no GO terms	no GO terms
ZmB_v2_00710	chrB	18803018	18804313	94	Braker3	modified_RNA_seq	LC	6	---NA---					CYTOPLASMIC_DOMAIN (PHOBIUS); NON_CYTOPLASMIC_DOMAIN (PHOBIUS); TRANSMEMBRANE (PHOBIUS)	no GO terms	no GO terms
ZmB_v2_00720	chrB	18855527	18874412	471	Braker3	modified_RNA_seq	LC	26	pentatricopeptide repeat-containing protein, mitochondrial-like isoform X1	P:GO:0006325; P:GO:0006355; F:GO:0000976; F:GO:0003712; F:GO:0003729; F:GO:0042393; F:GO:0046872; C:GO:0005634; C:GO:0016020	P:chromatin organization; P:regulation of DNA-templated transcription; F:transcription cis-regulatory region binding; F:transcription coregulator activity; F:mRNA binding; F:histone binding; F:metal ion binding; C:nucleus; C:membrane			IPR011990 (G3DSA:1.25.40.GENE3D); IPR011990 (G3DSA:1.25.40.GENE3D); IPR002885 (PFAM); IPR002885 (PFAM); PTHR47941 (PANTHER); IPR002885 (PROSITE_PROFILES); IPR002885 (PROSITE_PROFILES); IPR002885 (PROSITE_PROFILES); IPR002885 (PROSITE_PROFILES); IPR002885 (PROSITE_PROFILES)	P:GO:0140053; F:GO:0005515; C:GO:0005739	P:mitochondrial gene expression; F:protein binding; C:mitochondrion
ZmB_v2_00730	chrB	18898354	18906141	189	Braker3	modified_RNA_seq	LC	8	Putative jumonji-like transcription factor family protein	P:GO:0006357; P:GO:0032259; P:GO:0043161; P:GO:0070920; P:GO:0090310; P:GO:0098655; F:GO:0000976; F:GO:0003712; F:GO:0008168; F:GO:0008324; F:GO:0031490; F:GO:0031624; F:GO:0032454; F:GO:0042393; F:GO:0042803; F:GO:0061630; C:GO:0000118; C:GO:0005774; C:GO:0031011; C:GO:0048188	P:regulation of transcription by RNA polymerase II; P:methylation; P:proteasome-mediated ubiquitin-dependent protein catabolic process; P:regulation of regulatory ncRNA processing; P:negative regulation of DNA methylation-dependent heterochromatin formation; P:monoatomic cation transmembrane transport; F:transcription cis-regulatory region binding; F:transcription coregulator activity; F:methyltr…	EC:2.1.1; EC:2.3.2	Transferring one-carbon groups; Acyltransferases	IPR014977 (PROSITE_PROFILES)	no GO terms	no GO terms
ZmB_v2_00740	chrB	18923918	18926209	241	Braker3		LC	1	40S ribosomal protein S4	P:GO:0006094; F:GO:0004612; F:GO:0005524; C:GO:0005829; C:GO:0005840; C:GO:0016020	P:gluconeogenesis; F:phosphoenolpyruvate carboxykinase (ATP) activity; F:ATP binding; C:cytosol; C:ribosome; C:membrane	EC:4.1.1.49; EC:4.1.1.32	Phosphoenolpyruvate carboxykinase (ATP); Phosphoenolpyruvate carboxykinase (GTP)	IPR013035 (G3DSA:3.90.228.GENE3D); IPR001272 (PFAM); IPR001272 (PANTHER); SSF53795 (SUPERFAMILY)	P:GO:0006094; F:GO:0004611; F:GO:0004612; F:GO:0005524; F:GO:0017076; C:GO:0005829	P:gluconeogenesis; F:phosphoenolpyruvate carboxykinase activity; F:phosphoenolpyruvate carboxykinase (ATP) activity; F:ATP binding; F:purine nucleotide binding; C:cytosol
ZmB_v2_00750	chrB	18931664	18935994	178	Braker3		HC	1	Serine/threonine-protein kinase SAPK10	P:GO:0035556; F:GO:0004674; F:GO:0005524; C:GO:0005634	P:intracellular signal transduction; F:protein serine/threonine kinase activity; F:ATP binding; C:nucleus	EC:2.7.11.1	Non-specific serine/threonine protein kinase	IPR000719 (PFAM); G3DSA:1.10.510.10 (GENE3D); PTHR38525 (PANTHER); IPR000719 (PROSITE_PROFILES); IPR011009 (SUPERFAMILY)	P:GO:0006468; F:GO:0004672; F:GO:0005524	P:protein phosphorylation; F:protein kinase activity; F:ATP binding
ZmB_v2_00760	chrB	18962436	18963466	103	transfered_v1		LC	1	root hair specific 17	P:GO:0006004; F:GO:0016740; C:GO:0005768; C:GO:0005802; C:GO:0016020	P:fucose metabolic process; F:transferase activity; C:endosome; C:trans-Golgi network; C:membrane	EC:2	Transferases	no IPS match	no IPS match	no IPS match
ZmB_v2_00770	chrB	19049228	19052018	135	Braker3		HC	1	chloroplast chaperonin 10	P:GO:0051085; F:GO:0005524; F:GO:0044183; F:GO:0046872; F:GO:0051082; F:GO:0051087; C:GO:0005759; C:GO:0009507	P:chaperone cofactor-dependent protein refolding; F:ATP binding; F:protein folding chaperone; F:metal ion binding; F:unfolded protein binding; F:protein-folding chaperone binding; C:mitochondrial matrix; C:chloroplast			IPR020818 (PRINTS); IPR020818 (SMART); IPR020818 (PFAM); IPR037124 (G3DSA:2.30.33.GENE3D); IPR020818 (PANTHER); IPR020818 (CDD); IPR011032 (SUPERFAMILY)	P:GO:0006457; P:GO:0051085; F:GO:0005524; F:GO:0044183; F:GO:0046872; F:GO:0051082; F:GO:0051087; C:GO:0005759; C:GO:0009507; C:GO:0009536	P:protein folding; P:chaperone cofactor-dependent protein refolding; F:ATP binding; F:protein folding chaperone; F:metal ion binding; F:unfolded protein binding; F:protein-folding chaperone binding; C:mitochondrial matrix; C:chloroplast; C:plastid
ZmB_v2_00780	chrB	19053387	19056911	603	Braker3	modified_v1	LC	6	putative metal-nicotianamine transporter YSL7	P:GO:0035672; F:GO:0035673; C:GO:0016020	P:oligopeptide transmembrane transport; F:oligopeptide transmembrane transporter activity; C:membrane			IPR004813 (PFAM); IPR045035 (PANTHER); CYTOPLASMIC_DOMAIN (PHOBIUS); CYTOPLASMIC_DOMAIN (PHOBIUS); CYTOPLASMIC_DOMAIN (PHOBIUS); NON_CYTOPLASMIC_DOMAIN (PHOBIUS); TRANSMEMBRANE (PHOBIUS); NON_CYTOPLASMIC_DOMAIN (PHOBIUS); TRANSMEMBRANE (PHOBIUS); TRANSMEMBRANE (PHOBIUS); TRANSMEMBRANE (PHOBIUS); TRANSMEMBRANE (PHOBIUS); NON_CYTOPLASMIC_DOMAIN (PHOBIUS); CYTOPLASMIC_DOMAIN (PHOBIUS); NON_CYTOPLASM…	F:GO:0035673; C:GO:0016020	F:oligopeptide transmembrane transporter activity; C:membrane
ZmB_v2_00790	chrB	19114122	19119739	290	Braker3		LC	1	Glycosyl hydrolase family protein	P:GO:0009251; F:GO:0003680; F:GO:0003725; F:GO:0008422; C:GO:0005576; C:GO:0005634	P:glucan catabolic process; F:minor groove of adenine-thymine-rich DNA binding; F:double-stranded RNA binding; F:beta-glucosidase activity; C:extracellular region; C:nucleus	EC:3.2.1.21	Beta-glucosidase	G3DSA:3.30.1330.80 (GENE3D); IPR005175 (PFAM); IPR039605 (PANTHER); IPR005175 (PROSITE_PROFILES); IPR005175 (CDD); SSF117856 (SUPERFAMILY)	F:GO:0003680	F:minor groove of adenine-thymine-rich DNA binding
ZmB_v2_00800	chrB	19687160	19695710	609	Braker3	modified_RNA_seq	LC	10	P-loop containing nucleoside triphosphate hydrolase superfamily protein	P:GO:0007018; F:GO:0003777; F:GO:0005524; F:GO:0008017; F:GO:0016887; C:GO:0005871; C:GO:0005874	P:microtubule-based movement; F:microtubule motor activity; F:ATP binding; F:microtubule binding; F:ATP hydrolysis activity; C:kinesin complex; C:microtubule	EC:3.6.1.15	Nucleoside-triphosphate phosphatase	no IPS match	no IPS match	no IPS match
ZmB_v2_00810	chrB	19720445	19724870	448	transfered_v1		HC	1	glutathione S-transferase T3-like					PTHR45125 (PANTHER)	no GO terms	no GO terms
ZmB_v2_00820	chrB	19725728	19727066	250	transfered_v1		LC	1	protein ALP1-like					IPR006912 (PFAM); PTHR47150 (PANTHER)	no GO terms	no GO terms
ZmB_v2_00830	chrB	19727937	19738724	1232	Braker3	modified_RNA_seq	LC	29	atypical receptor-like kinase MARK	F:GO:0004672; F:GO:0005524; C:GO:0016020	F:protein kinase activity; F:ATP binding; C:membrane	EC:2.7.1	Transferring phosphorus-containing groups	G3DSA:1.10.510.10 (GENE3D); IPR013210 (PFAM); IPR032675 (G3DSA:3.80.10.GENE3D); IPR032675 (G3DSA:3.80.10.GENE3D); IPR001611 (PFAM); IPR001245 (PFAM); G3DSA:3.30.200.20 (GENE3D); IPR050994 (PANTHER); CYTOPLASMIC_DOMAIN (PHOBIUS); NON_CYTOPLASMIC_DOMAIN (PHOBIUS); TRANSMEMBRANE (PHOBIUS); IPR000719 (PROSITE_PROFILES); IPR011009 (SUPERFAMILY); SSF52058 (SUPERFAMILY)	P:GO:0006468; F:GO:0004672; F:GO:0005515; F:GO:0005524	P:protein phosphorylation; F:protein kinase activity; F:protein binding; F:ATP binding
ZmB_v2_00840	chrB	20037685	20041611	866	transfered_v1		HC	1	protein FAR1-RELATED SEQUENCE 5-like	P:GO:0006355; F:GO:0008270; C:GO:0005634	P:regulation of DNA-templated transcription; F:zinc ion binding; C:nucleus			IPR018289 (PFAM); IPR031052 (PANTHER)	P:GO:0006355	P:regulation of DNA-templated transcription
ZmB_v2_00850	chrB	20042230	20046609	796	transfered_v1		LC	1	hypothetical protein	P:GO:0006508; P:GO:0016926; F:GO:0008234; F:GO:0016929; C:GO:0005634	P:proteolysis; P:protein desumoylation; F:cysteine-type peptidase activity; F:deSUMOylase activity; C:nucleus			G3DSA:3.40.395.10 (GENE3D); PTHR34835 (PANTHER); NON_CYTOPLASMIC_DOMAIN (PHOBIUS); CYTOPLASMIC_DOMAIN (PHOBIUS); TRANSMEMBRANE (PHOBIUS); IPR003653 (PROSITE_PROFILES); IPR038765 (SUPERFAMILY)	P:GO:0006508; F:GO:0008234	P:proteolysis; F:cysteine-type peptidase activity
ZmB_v2_00860	chrB	20056416	20057864	260	transfered_v1		LC	11	hypothetical protein ZEAMMB73_Zm00001d021499	P:GO:0000724; P:GO:0006289; P:GO:0007004; P:GO:0051321; F:GO:0003684; F:GO:0043047; C:GO:0005662	P:double-strand break repair via homologous recombination; P:nucleotide-excision repair; P:telomere maintenance via telomerase; P:meiotic cell cycle; F:damaged DNA binding; F:single-stranded telomeric DNA binding; C:DNA replication factor A complex			PTHR48299 (PANTHER)	no GO terms	no GO terms
ZmB_v2_00870	chrB	20057786	20061806	350	Braker3	modified_v1	LC	16	Inositol-3-phosphate synthase isozyme 1	P:GO:0006021; P:GO:0008654; F:GO:0004512; C:GO:0005829	P:inositol biosynthetic process; P:phospholipid biosynthetic process; F:inositol-3-phosphate synthase activity; C:cytosol	EC:5.5.1.4	Inositol-3-phosphate synthase	IPR002587 (PFAM); G3DSA:3.40.50.720 (GENE3D); IPR002587 (PANTHER); SIGNAL_PEPTIDE_N_REGION (PHOBIUS); SIGNAL_PEPTIDE (PHOBIUS); SIGNAL_PEPTIDE_C_REGION (PHOBIUS); NON_CYTOPLASMIC_DOMAIN (PHOBIUS); SIGNAL_PEPTIDE_H_REGION (PHOBIUS); IPR036291 (SUPERFAMILY)	P:GO:0006021; P:GO:0008654; F:GO:0004512; C:GO:0005737	P:inositol biosynthetic process; P:phospholipid biosynthetic process; F:inositol-3-phosphate synthase activity; C:cytoplasm
ZmB_v2_00880	chrB	20063014	20065217	183	Braker3	modified_RNA_seq	LC	3	Leucine-rich repeat extensin-like protein 6	P:GO:0071555	P:cell wall organization			IPR001611 (PFAM); IPR032675 (G3DSA:3.80.10.GENE3D); IPR051582 (PANTHER); SSF52058 (SUPERFAMILY)	F:GO:0005515	F:protein binding
ZmB_v2_00890	chrB	20082652	20083566	305	Braker3		HC	1	pentatricopeptide repeat-containing protein At1g77360, mitochondrial-like	P:GO:0006412; P:GO:0010019; P:GO:0031930; P:GO:0140053; F:GO:0003729; F:GO:0003735; C:GO:0005739; C:GO:0005840; C:GO:0009507	P:translation; P:chloroplast-nucleus signaling pathway; P:mitochondria-nucleus signaling pathway; P:mitochondrial gene expression; F:mRNA binding; F:structural constituent of ribosome; C:mitochondrion; C:ribosome; C:chloroplast			IPR002885 (PFAM); IPR011990 (G3DSA:1.25.40.GENE3D); IPR011990 (G3DSA:1.25.40.GENE3D); IPR051222 (PANTHER); IPR002885 (PROSITE_PROFILES)	F:GO:0005515	F:protein binding
ZmB_v2_00900	chrB	20083623	20084112	144	Braker3		LC	1	pentatricopeptide repeat-containing protein At1g77360, mitochondrial-like	P:GO:0010019; P:GO:0031930; P:GO:0140053; F:GO:0003729; C:GO:0005739; C:GO:0009507	P:chloroplast-nucleus signaling pathway; P:mitochondria-nucleus signaling pathway; P:mitochondrial gene expression; F:mRNA binding; C:mitochondrion; C:chloroplast			IPR011990 (G3DSA:1.25.40.GENE3D); IPR002885 (PROSITE_PROFILES)	F:GO:0005515	F:protein binding
ZmB_v2_00910	chrB	20098769	20099183	93	Braker3		LC	1	Callose synthase 11	P:GO:0071555; C:GO:0005886	P:cell wall organization; C:plasma membrane			no IPS match	no IPS match	no IPS match
ZmB_v2_00920	chrB	20121846	20132095	525	Braker3		HC	1	RING/U-box superfamily protein	P:GO:0008045; P:GO:0030513; F:GO:0046872; F:GO:0061630; C:GO:0005634	P:motor neuron axon guidance; P:positive regulation of BMP signaling pathway; F:metal ion binding; F:ubiquitin protein ligase activity; C:nucleus	EC:2.3.2	Acyltransferases	IPR001841 (SMART); IPR013083 (G3DSA:3.30.40.GENE3D); IPR001841 (PFAM); IPR045191 (PANTHER); IPR001841 (PROSITE_PROFILES); cd16469 (CDD); SSF57850 (SUPERFAMILY)	F:GO:0061630	F:ubiquitin protein ligase activity
ZmB_v2_00930	chrB	20148829	20149939	252	transfered_v1		LC	1	unnamed protein product					NON_CYTOPLASMIC_DOMAIN (PHOBIUS); SIGNAL_PEPTIDE_C_REGION (PHOBIUS); SIGNAL_PEPTIDE_N_REGION (PHOBIUS); SIGNAL_PEPTIDE_H_REGION (PHOBIUS); SIGNAL_PEPTIDE (PHOBIUS); PS51257 (PROSITE_PROFILES)	no GO terms	no GO terms
ZmB_v2_00940	chrB	20186381	20192718	237	Braker3	modified_v1	LC	7	putative DnaJ domain, Chaperone J-domain superfamily, DnaJ subfamily A member	P:GO:0042026; F:GO:0030544; F:GO:0046872; F:GO:0051082; C:GO:0005634; C:GO:0005783; C:GO:0005829; C:GO:0016020	P:protein refolding; F:Hsp70 protein binding; F:metal ion binding; F:unfolded protein binding; C:nucleus; C:endoplasmic reticulum; C:cytosol; C:membrane			no IPS match	no IPS match	no IPS match
ZmB_v2_00950	chrB	20209951	20212560	329	Braker3	modified_RNA_seq	LC	18	alpha/beta hydrolase domain-containing protein 17B-like	P:GO:0006508; F:GO:0008236; F:GO:0016787; C:GO:0016020	P:proteolysis; F:serine-type peptidase activity; F:hydrolase activity; C:membrane			no IPS match	no IPS match	no IPS match
ZmB_v2_00960	chrB	20225104	20232778	359	Braker3	modified_v1	LC	14	Opie2 gag protein	P:GO:0015074; P:GO:0016320; F:GO:0003676; F:GO:0003924; F:GO:0005525; F:GO:0008270; C:GO:0005789	P:DNA integration; P:endoplasmic reticulum membrane fusion; F:nucleic acid binding; F:GTPase activity; F:GTP binding; F:zinc ion binding; C:endoplasmic reticulum membrane	EC:3.6.1.15	Nucleoside-triphosphate phosphatase	no IPS match	no IPS match	no IPS match
ZmB_v2_00970	chrB	20543699	20551910	276	transfered_v1		LC	1	alpha-1,4-glucan-protein synthase	P:GO:0009832; P:GO:0033356; F:GO:0052691; C:GO:0005794; C:GO:0005829	P:plant-type cell wall biogenesis; P:UDP-L-arabinose metabolic process; F:UDP-arabinopyranose mutase activity; C:Golgi apparatus; C:cytosol	EC:5.4.99.30	UDP-arabinopyranose mutase	IPR037595 (PFAM); IPR032675 (G3DSA:3.80.10.GENE3D); IPR037595 (PANTHER); CYTOPLASMIC_DOMAIN (PHOBIUS); TRANSMEMBRANE (PHOBIUS); NON_CYTOPLASMIC_DOMAIN (PHOBIUS)	P:GO:0009832; P:GO:0033356; F:GO:0052691; C:GO:0005794; C:GO:0005829	P:plant-type cell wall biogenesis; P:UDP-L-arabinose metabolic process; F:UDP-arabinopyranose mutase activity; C:Golgi apparatus; C:cytosol
ZmB_v2_00980	chrB	20591190	20600556	680	Braker3	modified_RNA_seq	LC	29	MADS box interactor-like					no IPS match	no IPS match	no IPS match
ZmB_v2_00990	chrB	20795165	20802965	650	Braker3	modified_RNA_seq	LC	29	RNA polymerase II C-terminal domain phosphatase-like 1 isoform X1	P:GO:0006357; P:GO:0006412; F:GO:0003723; F:GO:0003735; F:GO:0008420; F:GO:0017018; C:GO:0005634; C:GO:0005840; C:GO:1990904	P:regulation of transcription by RNA polymerase II; P:translation; F:RNA binding; F:structural constituent of ribosome; F:RNA polymerase II CTD heptapeptide repeat phosphatase activity; F:myosin phosphatase activity; C:nucleus; C:ribosome; C:ribonucleoprotein complex	EC:3.1.3.16	Protein-serine/threonine phosphatase	no IPS match	no IPS match	no IPS match
ZmB_v2_01000	chrB	21007010	21008227	106	Braker3	modified_RNA_seq	LC	8	ATP-dependent DNA helicase	P:GO:0032508; P:GO:0032543; P:GO:0036297; P:GO:0045003; P:GO:0070681; F:GO:0000400; F:GO:0005524; F:GO:0009378; F:GO:0016787; F:GO:0043138; F:GO:0050567; C:GO:0005739; C:GO:0005886; C:GO:0009507; C:GO:0030956	P:DNA duplex unwinding; P:mitochondrial translation; P:interstrand cross-link repair; P:double-strand break repair via synthesis-dependent strand annealing; P:glutaminyl-tRNAGln biosynthesis via transamidation; F:four-way junction DNA binding; F:ATP binding; F:four-way junction helicase activity; F:hydrolase activity; F:3'-5' DNA helicase activity; F:glutaminyl-tRNA synthase (glutamine-hydrolyzin…	EC:6.3.5.7; EC:3; EC:5.6.2.4	Glutaminyl-tRNA synthase (glutamine-hydrolyzing); Hydrolases; n/a	no IPS match	no IPS match	no IPS match
ZmB_v2_01010	chrB	21010174	21014105	74	Braker3		LC	1	unknown	C:GO:0016020	C:membrane			no IPS match	no IPS match	no IPS match
ZmB_v2_01020	chrB	21261902	21264146	210	Braker3		HC	1	uncharacterized protein LOC100273776 isoform X1	C:GO:0016020	C:membrane			no IPS match	no IPS match	no IPS match
ZmB_v2_01030	chrB	21358343	21360448	474	Braker3		LC	2	Putative 1-phosphatidylinositol-3-phosphate 5-kinase FAB1D	P:GO:0006355; P:GO:0046854; F:GO:0000285; F:GO:0000976; F:GO:0003700; F:GO:0005524; C:GO:0005634; C:GO:0010008	P:regulation of DNA-templated transcription; P:phosphatidylinositol phosphate biosynthetic process; F:1-phosphatidylinositol-3-phosphate 5-kinase activity; F:transcription cis-regulatory region binding; F:DNA-binding transcription factor activity; F:ATP binding; C:nucleus; C:endosome membrane	EC:2.7.1.150	1-phosphatidylinositol-3-phosphate 5-kinase	IPR003441 (PFAM); IPR036093 (G3DSA:2.170.150.GENE3D); IPR044799 (PANTHER); IPR003441 (PROSITE_PROFILES); IPR036093 (SUPERFAMILY)	P:GO:0006355; F:GO:0000976; F:GO:0003677; F:GO:0003700; C:GO:0005634	P:regulation of DNA-templated transcription; F:transcription cis-regulatory region binding; F:DNA binding; F:DNA-binding transcription factor activity; C:nucleus
ZmB_v2_01040	chrB	21436987	21438540	236	transfered_v1		LC	3	SKP1-interacting partner 15-like	P:GO:0005978; P:GO:0006511; P:GO:0016567; P:GO:0019252; P:GO:0055085; F:GO:0005524; F:GO:0008878; F:GO:0022857; C:GO:0005634; C:GO:0016020	P:glycogen biosynthetic process; P:ubiquitin-dependent protein catabolic process; P:protein ubiquitination; P:starch biosynthetic process; P:transmembrane transport; F:ATP binding; F:glucose-1-phosphate adenylyltransferase activity; F:transmembrane transporter activity; C:nucleus; C:membrane	EC:2.7.7.27	Glucose-1-phosphate adenylyltransferase	no IPS match	no IPS match	no IPS match
ZmB_v2_01050	chrB	21462168	21463135	163	Braker3	modified_v1	LC	5	Light-regulated protein	P:GO:0007623; P:GO:0071482; C:GO:0009570; C:GO:0009941; C:GO:0098807	P:circadian rhythm; P:cellular response to light stimulus; C:chloroplast stroma; C:chloroplast envelope; C:chloroplast thylakoid membrane protein complex			IPR009856 (PFAM); IPR009856 (PANTHER)	C:GO:0009507	C:chloroplast
ZmB_v2_01060	chrB	21488129	21491028	56	transfered_v1		LC	5	Hydroxyproline O-galactosyltransferase GALT2	P:GO:0000724; P:GO:0006289; P:GO:0007004; P:GO:0019538; P:GO:0051321; F:GO:0003684; F:GO:0004386; F:GO:0016757; F:GO:0016787; F:GO:0043047; C:GO:0005662; C:GO:0016020	P:double-strand break repair via homologous recombination; P:nucleotide-excision repair; P:telomere maintenance via telomerase; P:protein metabolic process; P:meiotic cell cycle; F:damaged DNA binding; F:helicase activity; F:glycosyltransferase activity; F:hydrolase activity; F:single-stranded telomeric DNA binding; C:DNA replication factor A complex; C:membrane	EC:2.4; EC:3	Glycosyltransferases; Hydrolases	PTHR48375 (PANTHER)	no GO terms	no GO terms
ZmB_v2_01070	chrB	21632884	21634400	193	Braker3		LC	1	peroxidase 4-like	P:GO:0006979; P:GO:0042744; P:GO:0098869; F:GO:0004601; F:GO:0020037; F:GO:0046872; F:GO:0140825; C:GO:0005576	P:response to oxidative stress; P:hydrogen peroxide catabolic process; P:cellular oxidant detoxification; F:peroxidase activity; F:heme binding; F:metal ion binding; F:lactoperoxidase activity; C:extracellular region			IPR000823 (PRINTS); IPR002016 (PFAM); G3DSA:1.10.520.10 (GENE3D); IPR000823 (PANTHER); IPR002016 (PROSITE_PROFILES); IPR010255 (SUPERFAMILY)	P:GO:0006979; F:GO:0004601; F:GO:0020037	P:response to oxidative stress; F:peroxidase activity; F:heme binding
ZmB_v2_01080	chrB	22128664	22132687	542	transfered_v1		LC	18	protein PLASTID MOVEMENT IMPAIRED 1-RELATED 1					no IPS match	no IPS match	no IPS match
ZmB_v2_01090	chrB	22201371	22202866	91	Braker3		LC	1	hypothetical protein ZEAMMB73_Zm00001d046816	P:GO:0006338; P:GO:0006357; F:GO:0003712; F:GO:0031490; F:GO:0032454; C:GO:0000118; C:GO:0000785	P:chromatin remodeling; P:regulation of transcription by RNA polymerase II; F:transcription coregulator activity; F:chromatin DNA binding; F:histone H3K9 demethylase activity; C:histone deacetylase complex; C:chromatin			SIGNAL_PEPTIDE (PHOBIUS); NON_CYTOPLASMIC_DOMAIN (PHOBIUS); SIGNAL_PEPTIDE_C_REGION (PHOBIUS); SIGNAL_PEPTIDE_N_REGION (PHOBIUS); SIGNAL_PEPTIDE_H_REGION (PHOBIUS)	no GO terms	no GO terms
ZmB_v2_01100	chrB	22216083	22241593	581	Braker3	modified_RNA_seq	LC	16	isopropylmalate dehydrogenase3	P:GO:0009098; F:GO:0000287; F:GO:0003862; F:GO:0051287; C:GO:0005829	P:L-leucine biosynthetic process; F:magnesium ion binding; F:3-isopropylmalate dehydrogenase activity; F:NAD binding; C:cytosol	EC:1.1.1.85	3-isopropylmalate dehydrogenase	G3DSA:3.40.718.10 (GENE3D); IPR024084 (PFAM); IPR004429 (PANTHER); SSF53659 (SUPERFAMILY)	P:GO:0009098; F:GO:0003862	P:L-leucine biosynthetic process; F:3-isopropylmalate dehydrogenase activity
ZmB_v2_01110	chrB	22276102	22280781	263	Braker3	modified_RNA_seq	LC	5	Putative MYB DNA-binding domain superfamily protein	P:GO:0006357; P:GO:0048026; F:GO:0000978; F:GO:0000981; F:GO:0003723; C:GO:0005681; C:GO:0016020	P:regulation of transcription by RNA polymerase II; P:positive regulation of mRNA splicing, via spliceosome; F:RNA polymerase II cis-regulatory region sequence-specific DNA binding; F:DNA-binding transcription factor activity, RNA polymerase II-specific; F:RNA binding; C:spliceosomal complex; C:membrane			no IPS match	no IPS match	no IPS match
ZmB_v2_01120	chrB	22281178	22283780	274	Braker3		HC	1	MLO-like protein 4	P:GO:0006099; P:GO:0006952; P:GO:0015977; P:GO:0015979; F:GO:0005516; F:GO:0008964; C:GO:0016020	P:tricarboxylic acid cycle; P:defense response; P:carbon fixation; P:photosynthesis; F:calmodulin binding; F:phosphoenolpyruvate carboxylase activity; C:membrane	EC:4.1.1.31; EC:4.1.1.32	Phosphoenolpyruvate carboxylase; Phosphoenolpyruvate carboxykinase (GTP)	IPR004326 (PFAM); IPR004326 (PANTHER); TRANSMEMBRANE (PHOBIUS); CYTOPLASMIC_DOMAIN (PHOBIUS); NON_CYTOPLASMIC_DOMAIN (PHOBIUS); TRANSMEMBRANE (PHOBIUS); NON_CYTOPLASMIC_DOMAIN (PHOBIUS); TRANSMEMBRANE (PHOBIUS); CYTOPLASMIC_DOMAIN (PHOBIUS); PS51257 (PROSITE_PROFILES)	P:GO:0006952; C:GO:0016020	P:defense response; C:membrane
ZmB_v2_01130	chrB	22646404	22648110	191	Braker3	modified_RNA_seq	LC	2	ABSCISIC ACID-INSENSITIVE 5-like protein 2	P:GO:0010468; C:GO:0005634	P:regulation of gene expression; C:nucleus			TRANSMEMBRANE (PHOBIUS); NON_CYTOPLASMIC_DOMAIN (PHOBIUS); CYTOPLASMIC_DOMAIN (PHOBIUS)	no GO terms	no GO terms
ZmB_v2_01140	chrB	22676868	22681643	276	transfered_v1		LC	1	Protein GAMETE EXPRESSED 2	P:GO:0030036; P:GO:0043484; P:GO:0048235; P:GO:0072318; P:GO:0072583; F:GO:0003729; F:GO:0003924; F:GO:0005525; F:GO:0030276; F:GO:0047262; F:GO:0051015; C:GO:0005634; C:GO:0005737; C:GO:0016020; C:GO:0031982	P:actin cytoskeleton organization; P:regulation of RNA splicing; P:pollen sperm cell differentiation; P:clathrin coat disassembly; P:clathrin-dependent endocytosis; F:mRNA binding; F:GTPase activity; F:GTP binding; F:clathrin binding; F:polygalacturonate 4-alpha-galacturonosyltransferase activity; F:actin filament binding; C:nucleus; C:cytoplasm; C:membrane; C:vesicle	EC:2.4.1.43; EC:3.6.1.15	Polygalacturonate 4-alpha-galacturonosyltransferase; Nucleoside-triphosphate phosphatase	PTHR23172 (PANTHER); SIGNAL_PEPTIDE (PHOBIUS); NON_CYTOPLASMIC_DOMAIN (PHOBIUS); SIGNAL_PEPTIDE_H_REGION (PHOBIUS); SIGNAL_PEPTIDE_C_REGION (PHOBIUS); SIGNAL_PEPTIDE_N_REGION (PHOBIUS); IPR036869 (SUPERFAMILY)	P:GO:0072318; P:GO:0072583; F:GO:0030276; C:GO:0005737; C:GO:0031982; C:GO:0043231	P:clathrin coat disassembly; P:clathrin-dependent endocytosis; F:clathrin binding; C:cytoplasm; C:vesicle; C:intracellular membrane-bounded organelle
ZmB_v2_01150	chrB	22682855	22683803	180	transfered_v1		LC	1	Leukotriene A-4 hydrolase-like protein	P:GO:0045332; F:GO:0003924; F:GO:0005525; F:GO:0046872; F:GO:0047262; F:GO:0140326; C:GO:0005886; C:GO:0043231	P:phospholipid translocation; F:GTPase activity; F:GTP binding; F:metal ion binding; F:polygalacturonate 4-alpha-galacturonosyltransferase activity; F:ATPase-coupled intramembrane lipid transporter activity; C:plasma membrane; C:intracellular membrane-bounded organelle	EC:7.6.2.1; EC:2.4.1.43; EC:3.6.1.15	P-type phospholipid transporter; Polygalacturonate 4-alpha-galacturonosyltransferase; Nucleoside-triphosphate phosphatase	no IPS match	no IPS match	no IPS match
ZmB_v2_01160	chrB	22695586	22699184	344	transfered_v1		LC	10	Polypyrimidine tract-binding protein homolog 3	P:GO:0006397; P:GO:0043484; F:GO:0003729; F:GO:0016787; C:GO:0005634; C:GO:0016020	P:mRNA processing; P:regulation of RNA splicing; F:mRNA binding; F:hydrolase activity; C:nucleus; C:membrane	EC:3	Hydrolases	no IPS match	no IPS match	no IPS match
ZmB_v2_01170	chrB	22750923	22760014	1309	Braker3	modified_RNA_seq	LC	44	Protein ROS1	P:GO:0006284; F:GO:0003677; F:GO:0019104; F:GO:0035514; F:GO:0046872; F:GO:0051539; C:GO:0005634	P:base-excision repair; F:DNA binding; F:DNA N-glycosylase activity; F:DNA demethylase activity; F:metal ion binding; F:4 iron, 4 sulfur cluster binding; C:nucleus	EC:3.2.2	Glycosylases	SIGNAL_PEPTIDE_H_REGION (PHOBIUS); SIGNAL_PEPTIDE_C_REGION (PHOBIUS); SIGNAL_PEPTIDE (PHOBIUS); SIGNAL_PEPTIDE_N_REGION (PHOBIUS); NON_CYTOPLASMIC_DOMAIN (PHOBIUS)	no GO terms	no GO terms
ZmB_v2_01180	chrB	22789971	22793236	162	Braker3	modified_v1	LC	7	Sas10/Utp3/C1D family	P:GO:0000462; P:GO:0006508; P:GO:0006887; P:GO:0008299; P:GO:0009734; P:GO:0015936; P:GO:0072318; P:GO:0072583; F:GO:0004420; F:GO:0004672; F:GO:0005504; F:GO:0005524; F:GO:0005546; F:GO:0008233; F:GO:0016872; F:GO:0030276; C:GO:0000145; C:GO:0005730; C:GO:0005783; C:GO:0009570; C:GO:0031982; C:GO:0032040	P:maturation of SSU-rRNA from tricistronic rRNA transcript (SSU-rRNA, 5.8S rRNA, LSU-rRNA); P:proteolysis; P:exocytosis; P:isoprenoid biosynthetic process; P:auxin-activated signaling pathway; P:coenzyme A metabolic process; P:clathrin coat disassembly; P:clathrin-dependent endocytosis; F:hydroxymethylglutaryl-CoA reductase (NADPH) activity; F:protein kinase activity; F:fatty acid binding; F:ATP …	EC:2.7.1; EC:3.4; EC:1.1.1.34; EC:5.5.1	Transferring phosphorus-containing groups; Acting on peptide bonds (peptidases); Hydroxymethylglutaryl-CoA reductase (NADPH); Intramolecular lyases	PTHR34043 (PANTHER)	no GO terms	no GO terms
ZmB_v2_01190	chrB	22877222	22878697	417	Braker3		HC	1	sialyltransferase-like protein 2	P:GO:0006486; F:GO:0008373; C:GO:0000139	P:protein glycosylation; F:sialyltransferase activity; C:Golgi membrane	EC:2.4.3	Glycosyltransferases	IPR038578 (G3DSA:3.90.1480.GENE3D); IPR001675 (PFAM); PTHR46779 (PANTHER); NON_CYTOPLASMIC_DOMAIN (PHOBIUS); SIGNAL_PEPTIDE_C_REGION (PHOBIUS); SIGNAL_PEPTIDE_H_REGION (PHOBIUS); SIGNAL_PEPTIDE (PHOBIUS); SIGNAL_PEPTIDE_N_REGION (PHOBIUS)	P:GO:0006486; F:GO:0008373	P:protein glycosylation; F:sialyltransferase activity
ZmB_v2_01200	chrB	22988263	22996389	1835	Braker3	modified_RNA_seq	LC	92	unknown	C:GO:0016020	C:membrane			no IPS match	no IPS match	no IPS match
ZmB_v2_01210	chrB	23011759	23039146	304	Braker3		LC	1	rab3 GTPase-activating protein catalytic subunit isoform X2	F:GO:0005096; C:GO:0005737	F:GTPase activator activity; C:cytoplasm			IPR045700 (PANTHER)	P:GO:0043547; F:GO:0005096	P:positive regulation of GTPase activity; F:GTPase activator activity
ZmB_v2_01220	chrB	23149237	23155366	749	Braker3	modified_RNA_seq	LC	66	uncharacterized protein LOC103643812					PTHR31182 (PANTHER)	no GO terms	no GO terms
ZmB_v2_01230	chrB	23181079	23188241	816	Braker3	modified_v1	LC	42	Purple acid phosphatase 3	P:GO:0006355; F:GO:0003677; F:GO:0003993; F:GO:0008198; F:GO:0008199; C:GO:0005634; C:GO:0005667	P:regulation of DNA-templated transcription; F:DNA binding; F:acid phosphatase activity; F:ferrous iron binding; F:ferric iron binding; C:nucleus; C:transcription regulator complex	EC:3.1.3.2	Acid phosphatase	IPR003316 (SMART); IPR036388 (G3DSA:1.10.10.GENE3D); IPR003316 (PFAM); IPR004843 (PFAM); IPR029052 (G3DSA:3.60.21.GENE3D); IPR036955 (G3DSA:3.30.730.GENE3D); IPR051558 (PANTHER); IPR024927 (CDD); IPR036390 (SUPERFAMILY); IPR029052 (SUPERFAMILY)	P:GO:0006355; F:GO:0003700; F:GO:0003993; F:GO:0008198; F:GO:0008199; F:GO:0016787; C:GO:0005667	P:regulation of DNA-templated transcription; F:DNA-binding transcription factor activity; F:acid phosphatase activity; F:ferrous iron binding; F:ferric iron binding; F:hydrolase activity; C:transcription regulator complex
ZmB_v2_01240	chrB	23488295	23492355	161	Braker3	modified_RNA_seq	LC	6	putative DUF21 domain-containing protein At1g03270	P:GO:0010960; F:GO:0000049; F:GO:0003924; F:GO:0005525; F:GO:0016787; C:GO:0016020	P:magnesium ion homeostasis; F:tRNA binding; F:GTPase activity; F:GTP binding; F:hydrolase activity; C:membrane			NON_CYTOPLASMIC_DOMAIN (PHOBIUS); CYTOPLASMIC_DOMAIN (PHOBIUS); TRANSMEMBRANE (PHOBIUS)	no GO terms	no GO terms
ZmB_v2_01250	chrB	23581124	23586315	326	Braker3	modified_RNA_seq	LC	14	60S ribosomal protein L23	C:GO:0005840; C:GO:1990904	C:ribosome; C:ribonucleoprotein complex			no IPS match	no IPS match	no IPS match
ZmB_v2_01260	chrB	23662661	23665765	171	Braker3	modified_RNA_seq	LC	8	plasma membrane ATPase 1-like	P:GO:0051453; P:GO:0120029; F:GO:0005524; F:GO:0008553; F:GO:0016887; C:GO:0005886	P:regulation of intracellular pH; P:proton export across plasma membrane; F:ATP binding; F:P-type proton-exporting transporter activity; F:ATP hydrolysis activity; C:plasma membrane	EC:7.1.2.1; EC:7.2.2; EC:3.6.1.15	P-type H(+)-exporting transporter; Catalysing the translocation of inorganic cations; Nucleoside-triphosphate phosphatase	no IPS match	no IPS match	no IPS match
ZmB_v2_01270	chrB	24398831	24410520	553	Braker3	modified_v1	LC	21	Protein trichome birefringence-like 13	P:GO:1990937; F:GO:1990538; C:GO:0000139	P:xylan acetylation; F:xylan O-acetyltransferase activity; C:Golgi membrane	EC:2.3.1	Acyltransferases	no IPS match	no IPS match	no IPS match
ZmB_v2_01280	chrB	24566026	24573415	1074	Braker3	modified_RNA_seq	LC	39	histone deacetylase HDT2	P:GO:0006325; P:GO:0046856; F:GO:0004439; F:GO:0004445; F:GO:0034485; F:GO:0046872; C:GO:0005730	P:chromatin organization; P:phosphatidylinositol dephosphorylation; F:phosphatidylinositol-4,5-bisphosphate 5-phosphatase activity; F:inositol-polyphosphate 5-phosphatase activity; F:phosphatidylinositol-3,4,5-trisphosphate 5-phosphatase activity; F:metal ion binding; C:nucleolus	EC:3.1.3.36; EC:3.1.3.56; EC:3.1.3.86	Phosphoinositide 5-phosphatase; Inositol-polyphosphate 5-phosphatase; Phosphatidylinositol-3,4,5-trisphosphate 5-phosphatase	no IPS match	no IPS match	no IPS match
ZmB_v2_01290	chrB	24647348	24656911	542	transfered_v1		LC	1	Sas10/Utp3/C1D family	P:GO:0000462; P:GO:0002181; P:GO:0006508; P:GO:0006887; P:GO:0008299; P:GO:0009734; P:GO:0015936; P:GO:0072318; P:GO:0072583; F:GO:0003735; F:GO:0004420; F:GO:0005504; F:GO:0005524; F:GO:0005546; F:GO:0008233; F:GO:0016872; F:GO:0030276; C:GO:0000145; C:GO:0005730; C:GO:0005783; C:GO:0009570; C:GO:0022625; C:GO:0031982; C:GO:0032040	P:maturation of SSU-rRNA from tricistronic rRNA transcript (SSU-rRNA, 5.8S rRNA, LSU-rRNA); P:cytoplasmic translation; P:proteolysis; P:exocytosis; P:isoprenoid biosynthetic process; P:auxin-activated signaling pathway; P:coenzyme A metabolic process; P:clathrin coat disassembly; P:clathrin-dependent endocytosis; F:structural constituent of ribosome; F:hydroxymethylglutaryl-CoA reductase (NADPH) …	EC:3.4; EC:1.1.1.34; EC:5.5.1	Acting on peptide bonds (peptidases); Hydroxymethylglutaryl-CoA reductase (NADPH); Intramolecular lyases	IPR001680 (SMART); IPR015943 (G3DSA:2.130.10.GENE3D); IPR001680 (PFAM); IPR036869 (G3DSA:1.10.287.GENE3D); IPR045223 (PANTHER); PS50294 (PROSITE_PROFILES); IPR001680 (PROSITE_PROFILES); IPR036322 (SUPERFAMILY); IPR036869 (SUPERFAMILY)	P:GO:0001934; P:GO:0072344; F:GO:0005080; F:GO:0005515; F:GO:0043022; F:GO:0045182; C:GO:0005634; C:GO:0005829	P:positive regulation of protein phosphorylation; P:rescue of stalled ribosome; F:protein kinase C binding; F:protein binding; F:ribosome binding; F:translation regulator activity; C:nucleus; C:cytosol
ZmB_v2_01300	chrB	24651467	24653001	275	Braker3	modified_v1	LC	2	putative ADP-ribosylation factor GTPase-activating protein AGD5	P:GO:0030308; P:GO:0035652; P:GO:0050829; P:GO:0060858; P:GO:0060866; F:GO:0005096; F:GO:0030276; C:GO:0005768; C:GO:0005802; C:GO:0030136	P:negative regulation of cell growth; P:clathrin-coated vesicle cargo loading; P:defense response to Gram-negative bacterium; P:vesicle-mediated transport involved in floral organ abscission; P:leaf abscission; F:GTPase activator activity; F:clathrin binding; C:endosome; C:trans-Golgi network; C:clathrin-coated vesicle			IPR038508 (G3DSA:1.10.220.GENE3D); IPR044520 (PANTHER)	F:GO:0005096	F:GTPase activator activity
ZmB_v2_01310	chrB	24698193	24698908	98	Braker3		LC	1	uncharacterized protein LOC111590850					no IPS match	no IPS match	no IPS match
ZmB_v2_01320	chrB	24771218	24773060	313	Braker3		HC	1	transmembrane protein 87A-like	C:GO:0005794; C:GO:0016020	C:Golgi apparatus; C:membrane			IPR053937 (PFAM); IPR009637 (PANTHER); SIGNAL_PEPTIDE_H_REGION (PHOBIUS); SIGNAL_PEPTIDE (PHOBIUS); CYTOPLASMIC_DOMAIN (PHOBIUS); SIGNAL_PEPTIDE_N_REGION (PHOBIUS); CYTOPLASMIC_DOMAIN (PHOBIUS); TRANSMEMBRANE (PHOBIUS); SIGNAL_PEPTIDE_C_REGION (PHOBIUS); NON_CYTOPLASMIC_DOMAIN (PHOBIUS); TRANSMEMBRANE (PHOBIUS); NON_CYTOPLASMIC_DOMAIN (PHOBIUS); TRANSMEMBRANE (PHOBIUS)	P:GO:0006810; C:GO:0005794; C:GO:0016020	P:transport; C:Golgi apparatus; C:membrane
ZmB_v2_01330	chrB	24840308	24843187	317	Braker3		HC	1	F-box domain containing protein					IPR005174 (PFAM); PTHR44586 (PANTHER)	no GO terms	no GO terms
ZmB_v2_01340	chrB	24855420	24859811	210	Braker3	modified_RNA_seq	LC	12	interferon-related developmental regulator family protein / IFRD protein family					no IPS match	no IPS match	no IPS match
ZmB_v2_01350	chrB	24864063	24871268	648	Braker3	modified_v1	LC	28	protein trichome birefringence-like 14	P:GO:0045491; F:GO:0016407; C:GO:0005794	P:xylan metabolic process; F:acetyltransferase activity; C:Golgi apparatus	EC:2.3.1	Acyltransferases	IPR026057 (PFAM); PTHR13533 (PANTHER)	P:GO:0005975; F:GO:0016407; F:GO:0016740; C:GO:0005794	P:carbohydrate metabolic process; F:acetyltransferase activity; F:transferase activity; C:Golgi apparatus
ZmB_v2_01360	chrB	24919758	24925400	232	Braker3	modified_RNA_seq	LC	6	RRP12-like protein	P:GO:0042273; F:GO:0003729; C:GO:0005730; C:GO:0030687	P:ribosomal large subunit biogenesis; F:mRNA binding; C:nucleolus; C:preribosome, large subunit precursor			SIGNAL_PEPTIDE_H_REGION (PHOBIUS); SIGNAL_PEPTIDE_N_REGION (PHOBIUS); SIGNAL_PEPTIDE (PHOBIUS); NON_CYTOPLASMIC_DOMAIN (PHOBIUS); SIGNAL_PEPTIDE_C_REGION (PHOBIUS)	no GO terms	no GO terms
ZmB_v2_01370	chrB	24925418	24928671	242	Braker3	modified_RNA_seq	LC	13	protein trichome birefringence-like 14	P:GO:0045492; P:GO:1990937; F:GO:1990538; C:GO:0000139	P:xylan biosynthetic process; P:xylan acetylation; F:xylan O-acetyltransferase activity; C:Golgi membrane	EC:2.3.1	Acyltransferases	no IPS match	no IPS match	no IPS match
ZmB_v2_01380	chrB	24928770	24939222	344	Braker3	modified_RNA_seq	LC	7	lysine-specific histone demethylase 1 homolog 3-like	P:GO:0006325; P:GO:0032259; F:GO:0008168; F:GO:0016491; F:GO:0050660; C:GO:0005783	P:chromatin organization; P:methylation; F:methyltransferase activity; F:oxidoreductase activity; F:flavin adenine dinucleotide binding; C:endoplasmic reticulum	EC:1; EC:2.1.1	Oxidoreductases; Transferring one-carbon groups	IPR036188 (G3DSA:3.50.50.GENE3D); IPR050446 (PANTHER); IPR036188 (SUPERFAMILY)	F:GO:0016651; C:GO:0005737	F:oxidoreductase activity, acting on NAD(P)H; C:cytoplasm
ZmB_v2_01390	chrB	24934832	24937777	419	Braker3	modified_RNA_seq	LC	5	Protein DETOXIFICATION 42	P:GO:0042908; P:GO:0055085; P:GO:0120009; F:GO:0015297; F:GO:0042910; F:GO:0120013; C:GO:0005737; C:GO:0016020	P:xenobiotic transport; P:transmembrane transport; P:intermembrane lipid transfer; F:antiporter activity; F:xenobiotic transmembrane transporter activity; F:lipid transfer activity; C:cytoplasm; C:membrane			IPR002528 (PFAM); IPR044644 (PANTHER); TRANSMEMBRANE (PHOBIUS); TRANSMEMBRANE (PHOBIUS); NON_CYTOPLASMIC_DOMAIN (PHOBIUS); CYTOPLASMIC_DOMAIN (PHOBIUS); CYTOPLASMIC_DOMAIN (PHOBIUS); NON_CYTOPLASMIC_DOMAIN (PHOBIUS); TRANSMEMBRANE (PHOBIUS)	P:GO:0055085; F:GO:0015297; F:GO:0042910; C:GO:0016020	P:transmembrane transport; F:antiporter activity; F:xenobiotic transmembrane transporter activity; C:membrane
ZmB_v2_01400	chrB	24954568	24955624	249	transfered_v1		LC	5	DExH-box ATP-dependent RNA helicase DExH3	F:GO:0003723; F:GO:0003724; F:GO:0005524; C:GO:0005634	F:RNA binding; F:RNA helicase activity; F:ATP binding; C:nucleus	EC:3.6.4.13	RNA helicase	IPR014720 (PFAM); G3DSA:3.30.160.20 (GENE3D); SSF54768 (SUPERFAMILY)	no GO terms	no GO terms
ZmB_v2_01410	chrB	24956227	24960692	355	Braker3		LC	1	serine carboxypeptidase-like 51	P:GO:0006508; F:GO:0004185	P:proteolysis; F:serine-type carboxypeptidase activity	EC:3.4.16	Acting on peptide bonds (peptidases)	IPR001563 (PFAM); IPR029058 (G3DSA:3.40.50.GENE3D); SIGNAL_PEPTIDE (PHOBIUS); NON_CYTOPLASMIC_DOMAIN (PHOBIUS); SIGNAL_PEPTIDE_N_REGION (PHOBIUS); SIGNAL_PEPTIDE_H_REGION (PHOBIUS); SIGNAL_PEPTIDE_C_REGION (PHOBIUS); IPR029058 (SUPERFAMILY)	P:GO:0006508; F:GO:0004185	P:proteolysis; F:serine-type carboxypeptidase activity
ZmB_v2_01420	chrB	25006737	25010769	284	Braker3		LC	3	pollen-specific protein SF21	P:GO:0019367; P:GO:0030148; P:GO:0034625; P:GO:0034626; P:GO:0042761; F:GO:0009922; C:GO:0005789	P:fatty acid elongation, saturated fatty acid; P:sphingolipid biosynthetic process; P:fatty acid elongation, monounsaturated fatty acid; P:fatty acid elongation, polyunsaturated fatty acid; P:very long-chain fatty acid biosynthetic process; F:fatty acid elongase activity; C:endoplasmic reticulum membrane	EC:2.3.1.199	Very-long-chain 3-oxoacyl-CoA synthase	SIGNAL_PEPTIDE (PHOBIUS); SIGNAL_PEPTIDE_N_REGION (PHOBIUS); NON_CYTOPLASMIC_DOMAIN (PHOBIUS); SIGNAL_PEPTIDE_C_REGION (PHOBIUS); SIGNAL_PEPTIDE_H_REGION (PHOBIUS)	no GO terms	no GO terms
ZmB_v2_01430	chrB	25200206	25203588	526	Braker3		HC	1	ABC transporter F family member 4-like isoform X2	P:GO:0000398; P:GO:0035196; P:GO:0035308; P:GO:0051237; F:GO:0003729; F:GO:0004865; C:GO:0016607	P:mRNA splicing, via spliceosome; P:miRNA processing; P:negative regulation of protein dephosphorylation; P:maintenance of RNA location; F:mRNA binding; F:protein serine/threonine phosphatase inhibitor activity; C:nuclear speck			IPR000253 (SMART); G3DSA:2.60.200.20 (GENE3D); IPR000253 (PFAM); IPR050923 (PANTHER); IPR000253 (PROSITE_PROFILES); IPR008984 (SUPERFAMILY)	F:GO:0003729; F:GO:0005515	F:mRNA binding; F:protein binding
ZmB_v2_01440	chrB	25204165	25205188	57	Braker3		LC	1	Mediator of RNA polymerase II transcription subunit 36a	P:GO:0000494; P:GO:0006338; P:GO:0031167; F:GO:0003723; F:GO:0008649; F:GO:1990259; C:GO:0005730; C:GO:0015030; C:GO:0031428; C:GO:0032040	P:box C/D sno(s)RNA 3'-end processing; P:chromatin remodeling; P:rRNA methylation; F:RNA binding; F:rRNA methyltransferase activity; F:histone H2AQ104 methyltransferase activity; C:nucleolus; C:Cajal body; C:box C/D methylation guide snoRNP complex; C:small-subunit processome	EC:2.1.1	Transferring one-carbon groups	IPR000692 (PFAM); IPR029063 (G3DSA:3.40.50.GENE3D); PTHR10335 (PANTHER)	P:GO:0000494; P:GO:0006364; P:GO:0031167; F:GO:0003723; F:GO:0008168; F:GO:0008649; F:GO:1990259; C:GO:0005730; C:GO:0031428; C:GO:0032040	P:box C/D sno(s)RNA 3'-end processing; P:rRNA processing; P:rRNA methylation; F:RNA binding; F:methyltransferase activity; F:rRNA methyltransferase activity; F:histone H2AQ104 methyltransferase activity; C:nucleolus; C:box C/D methylation guide snoRNP complex; C:small-subunit processome
ZmB_v2_01450	chrB	25440384	25449497	893	Braker3	modified_RNA_seq	LC	38	Rho GTPase-activating protein 7	P:GO:0007165	P:signal transduction			IPR052799 (PANTHER); IPR001849 (PROSITE_PROFILES)	no GO terms	no GO terms
ZmB_v2_01460	chrB	25542193	25548097	156	Braker3		HC	1	RNA polymerase2	P:GO:0000160; P:GO:0006355; P:GO:0006390; F:GO:0003677; F:GO:0003700; F:GO:0003899; C:GO:0005634; C:GO:0034245	P:phosphorelay signal transduction system; P:regulation of DNA-templated transcription; P:mitochondrial transcription; F:DNA binding; F:DNA-binding transcription factor activity; F:DNA-directed 5'-3' RNA polymerase activity; C:nucleus; C:mitochondrial DNA-directed RNA polymerase complex	EC:2.7.7.6	DNA-directed RNA polymerase	IPR046950 (PFAM); G3DSA:1.10.287.280 (GENE3D); IPR002092 (PANTHER); IPR043502 (SUPERFAMILY)	P:GO:0006351; P:GO:0006390; F:GO:0003677; F:GO:0003899; C:GO:0034245	P:DNA-templated transcription; P:mitochondrial transcription; F:DNA binding; F:DNA-directed 5'-3' RNA polymerase activity; C:mitochondrial DNA-directed RNA polymerase complex
ZmB_v2_01470	chrB	25605021	25607977	795	Braker3		HC	1	Bzip transcription factor-like					IPR006868 (PFAM); IPR006867 (PFAM); PTHR21450 (PANTHER)	no GO terms	no GO terms
ZmB_v2_01480	chrB	25656560	25663720	963	Braker3		LC	28	Aspartyl protease family protein 1	P:GO:0006508; F:GO:0004190; C:GO:0005737	P:proteolysis; F:aspartic-type endopeptidase activity; C:cytoplasm	EC:3.4.23	Acting on peptide bonds (peptidases)	IPR021109 (G3DSA:2.40.70.GENE3D); IPR033121 (PROSITE_PROFILES); IPR021109 (SUPERFAMILY)	no GO terms	no GO terms
ZmB_v2_01490	chrB	25714622	25721090	378	Braker3		LC	15	Polyadenylate-binding protein RBP45C	P:GO:0006979; P:GO:0098869; F:GO:0003729; F:GO:0004601; F:GO:0020037; C:GO:0005829	P:response to oxidative stress; P:cellular oxidant detoxification; F:mRNA binding; F:peroxidase activity; F:heme binding; C:cytosol	EC:1.11.1	Acting on a peroxide as acceptor	no IPS match	no IPS match	no IPS match
ZmB_v2_01500	chrB	25723203	25727347	270	Braker3		LC	1	nuclear ribonuclease Z					IPR036866 (G3DSA:3.60.15.GENE3D); PTHR46504 (PANTHER); IPR036866 (SUPERFAMILY)	no GO terms	no GO terms
ZmB_v2_01510	chrB	25727388	25731894	494	Braker3		LC	7	TORTIFOLIA1-like protein 5 isoform X2	P:GO:0016567; F:GO:0003677; F:GO:0004842; F:GO:0008017; C:GO:0005634; C:GO:0005737; C:GO:0005874	P:protein ubiquitination; F:DNA binding; F:ubiquitin-protein transferase activity; F:microtubule binding; C:nucleus; C:cytoplasm; C:microtubule	EC:2.3.2	Acyltransferases	no IPS match	no IPS match	no IPS match
ZmB_v2_01520	chrB	25852217	25853969	95	Braker3	modified_RNA_seq	LC	2	PLATZ transcription factor family protein					IPR006734 (PFAM); PTHR31065 (PANTHER)	no GO terms	no GO terms
ZmB_v2_01530	chrB	25855042	25861155	689	Braker3	modified_RNA_seq	LC	27	Putative peptidase C48 domain family protein	P:GO:0006406; C:GO:0005737; C:GO:0070390	P:mRNA export from nucleus; C:cytoplasm; C:transcription export complex 2			IPR005062 (PFAM); G3DSA:1.25.40.990 (GENE3D); IPR045107 (PANTHER); SIGNAL_PEPTIDE (PHOBIUS); NON_CYTOPLASMIC_DOMAIN (PHOBIUS); SIGNAL_PEPTIDE_H_REGION (PHOBIUS); SIGNAL_PEPTIDE_N_REGION (PHOBIUS); SIGNAL_PEPTIDE_C_REGION (PHOBIUS)	P:GO:0006406; C:GO:0005634; C:GO:0005737; C:GO:0070390	P:mRNA export from nucleus; C:nucleus; C:cytoplasm; C:transcription export complex 2
ZmB_v2_01540	chrB	25864430	25866513	115	Braker3	modified_RNA_seq	LC	8	Mitogen-activated protein kinase kinase 2	P:GO:0000165; F:GO:0004674; F:GO:0004708; F:GO:0005524; C:GO:0005737	P:MAPK cascade; F:protein serine/threonine kinase activity; F:MAP kinase kinase activity; F:ATP binding; C:cytoplasm	EC:2.7.12.1; EC:2.7.11.1; EC:2.7.12.2	Dual-specificity kinase; Non-specific serine/threonine protein kinase; Mitogen-activated protein kinase kinase	G3DSA:3.30.200.20 (GENE3D); PTHR48013 (PANTHER); IPR011009 (SUPERFAMILY)	P:GO:0000165; F:GO:0004708	P:MAPK cascade; F:MAP kinase kinase activity
ZmB_v2_01550	chrB	25945191	25947627	469	Braker3		LC	1	Chaperone DnaJ-domain superfamily protein	C:GO:0016020	C:membrane			PTHR36335 (PANTHER); NON_CYTOPLASMIC_DOMAIN (PHOBIUS); SIGNAL_PEPTIDE_N_REGION (PHOBIUS); SIGNAL_PEPTIDE_C_REGION (PHOBIUS); SIGNAL_PEPTIDE_H_REGION (PHOBIUS); SIGNAL_PEPTIDE (PHOBIUS)	no GO terms	no GO terms
ZmB_v2_01560	chrB	26000556	26005567	305	Braker3		LC	3	TLC domain-containing protein 4-like isoform X1	P:GO:0043161; P:GO:0055088; C:GO:0005783; C:GO:0016020; C:GO:0034657	P:proteasome-mediated ubiquitin-dependent protein catabolic process; P:lipid homeostasis; C:endoplasmic reticulum; C:membrane; C:GID complex			IPR038739 (PANTHER); TRANSMEMBRANE (PHOBIUS); CYTOPLASMIC_DOMAIN (PHOBIUS); NON_CYTOPLASMIC_DOMAIN (PHOBIUS)	P:GO:0043161; C:GO:0034657	P:proteasome-mediated ubiquitin-dependent protein catabolic process; C:GID complex
ZmB_v2_01570	chrB	26292529	26305804	246	Braker3		HC	1	Phosphatidylinositol/phosphatidylcholine transfer protein SFH13	C:GO:0000139; C:GO:0005886	C:Golgi membrane; C:plasma membrane			IPR036865 (G3DSA:3.40.525.GENE3D); IPR001251 (PFAM); IPR051026 (PANTHER); IPR001251 (PROSITE_PROFILES); IPR001251 (CDD); IPR036865 (SUPERFAMILY)	no GO terms	no GO terms
ZmB_v2_01580	chrB	26415736	26422712	487	Braker3		LC	11	Transcriptional adapter ADA2b	P:GO:0000302; P:GO:0006457; P:GO:0034599; P:GO:0042744; P:GO:0098869; F:GO:0004601; F:GO:0005524; F:GO:0020037; F:GO:0046982; F:GO:0140662; C:GO:0009507; C:GO:0016020	P:response to reactive oxygen species; P:protein folding; P:cellular response to oxidative stress; P:hydrogen peroxide catabolic process; P:cellular oxidant detoxification; F:peroxidase activity; F:ATP binding; F:heme binding; F:protein heterodimerization activity; F:ATP-dependent protein folding chaperone; C:chloroplast; C:membrane	EC:1.11.1	Acting on a peroxide as acceptor	PTHR35493 (PANTHER)	no GO terms	no GO terms
ZmB_v2_01590	chrB	26497974	26498213	43	Braker3		LC	1	Casein kinase 1-like protein 6	P:GO:0006897; P:GO:0007165; P:GO:0009451; F:GO:0003723; F:GO:0004516; F:GO:0004674; F:GO:0005524; F:GO:0008270; F:GO:0016757; C:GO:0005634; C:GO:0005737	P:endocytosis; P:signal transduction; P:RNA modification; F:RNA binding; F:nicotinate phosphoribosyltransferase activity; F:protein serine/threonine kinase activity; F:ATP binding; F:zinc ion binding; F:glycosyltransferase activity; C:nucleus; C:cytoplasm	EC:2.7.11.1; EC:2.4; EC:6.3.4.21	Non-specific serine/threonine protein kinase; Glycosyltransferases; Nicotinate phosphoribosyltransferase	G3DSA:3.30.200.20 (GENE3D); IPR000719 (PROSITE_PROFILES); IPR011009 (SUPERFAMILY)	P:GO:0006468; F:GO:0004672; F:GO:0005524	P:protein phosphorylation; F:protein kinase activity; F:ATP binding
ZmB_v2_01600	chrB	26541129	26550201	612	Braker3		LC	24	Transcription factor bHLH62	P:GO:0006355; P:GO:0007165; F:GO:0003700; F:GO:0046983; C:GO:0005634; C:GO:0005737	P:regulation of DNA-templated transcription; P:signal transduction; F:DNA-binding transcription factor activity; F:protein dimerization activity; C:nucleus; C:cytoplasm			no IPS match	no IPS match	no IPS match
ZmB_v2_01610	chrB	26552912	26561568	607	Braker3		LC	32	Cinful1 polyprotein	P:GO:0009850; P:GO:0046512; F:GO:0001727; F:GO:0010179; C:GO:0005783; C:GO:0016020	P:auxin metabolic process; P:sphingosine biosynthetic process; F:lipid kinase activity; F:IAA-Ala conjugate hydrolase activity; C:endoplasmic reticulum; C:membrane	EC:2.7; EC:3.5	Transferring phosphorus-containing groups; Acting on carbon-nitrogen bonds, other than peptide bonds	no IPS match	no IPS match	no IPS match
ZmB_v2_01620	chrB	26563885	26567198	82	Braker3		LC	1	Transcription factor TFIIE alpha subunit	P:GO:0001113; P:GO:0032259; P:GO:0051480; P:GO:0070588; F:GO:0004671; F:GO:0005388; F:GO:0005516; F:GO:0005524; F:GO:0016887; F:GO:0030165; C:GO:0005673; C:GO:0005789; C:GO:0005886	P:transcription open complex formation at RNA polymerase II promoter; P:methylation; P:regulation of cytosolic calcium ion concentration; P:calcium ion transmembrane transport; F:protein C-terminal S-isoprenylcysteine carboxyl O-methyltransferase activity; F:P-type calcium transporter activity; F:calmodulin binding; F:ATP binding; F:ATP hydrolysis activity; F:PDZ domain binding; C:transcription f…	EC:2.1.1.100; EC:7.2.2.10; EC:3.6.1.15	Protein-S-isoprenylcysteine O-methyltransferase; P-type Ca(2+) transporter; Nucleoside-triphosphate phosphatase	no IPS match	no IPS match	no IPS match
ZmB_v2_01630	chrB	26567594	26569935	222	transfered_v1		LC	8	mRNA-decapping enzyme subunit 2	P:GO:0043170; P:GO:0044238; F:GO:0005488; F:GO:0016787	P:macromolecule metabolic process; P:primary metabolic process; F:binding; F:hydrolase activity	EC:3	Hydrolases	TRANSMEMBRANE (PHOBIUS); CYTOPLASMIC_DOMAIN (PHOBIUS); NON_CYTOPLASMIC_DOMAIN (PHOBIUS)	no GO terms	no GO terms
ZmB_v2_01640	chrB	26581238	26585353	410	Braker3		LC	1	CBL-interacting protein kinase 9	P:GO:0006520; P:GO:0007165; F:GO:0003723; F:GO:0004674; F:GO:0005524; F:GO:0016787; F:GO:0016829; F:GO:0030145; F:GO:0106310; C:GO:0016020	P:amino acid metabolic process; P:signal transduction; F:RNA binding; F:protein serine/threonine kinase activity; F:ATP binding; F:hydrolase activity; F:lyase activity; F:manganese ion binding; F:protein serine kinase activity; C:membrane	EC:2.7.11.1; EC:3; EC:4	Non-specific serine/threonine protein kinase; Hydrolases; Lyases	IPR000719 (SMART); G3DSA:1.10.510.10 (GENE3D); IPR000719 (PFAM); PTHR43895 (PANTHER); TRANSMEMBRANE (PHOBIUS); TRANSMEMBRANE (PHOBIUS); NON_CYTOPLASMIC_DOMAIN (PHOBIUS); CYTOPLASMIC_DOMAIN (PHOBIUS); CYTOPLASMIC_DOMAIN (PHOBIUS); IPR000719 (PROSITE_PROFILES); IPR011009 (SUPERFAMILY)	P:GO:0006468; P:GO:0007165; F:GO:0004672; F:GO:0004674; F:GO:0005524	P:protein phosphorylation; P:signal transduction; F:protein kinase activity; F:protein serine/threonine kinase activity; F:ATP binding
ZmB_v2_01650	chrB	26590111	26592551	72	Braker3		LC	1	P-loop containing nucleoside triphosphate hydrolase superfamily protein	P:GO:0000725; P:GO:0007165; F:GO:0016887; F:GO:0043531	P:recombinational repair; P:signal transduction; F:ATP hydrolysis activity; F:ADP binding	EC:3.6.1.15	Nucleoside-triphosphate phosphatase	PTHR32472 (PANTHER)	P:GO:0000725	P:recombinational repair
ZmB_v2_01660	chrB	26608207	26612712	598	Braker3		LC	48	Histone-lysine N-methyltransferase SUVR5	P:GO:0006338; P:GO:0032259; F:GO:0008270; F:GO:0042054; C:GO:0005634; C:GO:0005694	P:chromatin remodeling; P:methylation; F:zinc ion binding; F:histone methyltransferase activity; C:nucleus; C:chromosome	EC:2.1.1	Transferring one-carbon groups	IPR040689 (PFAM); PTHR47325 (PANTHER); IPR013087 (PROSITE_PROFILES)	no GO terms	no GO terms
ZmB_v2_01670	chrB	26612872	26615160	118	Braker3		LC	1	F-box only protein 7-like					IPR005174 (PFAM); PTHR33110 (PANTHER)	no GO terms	no GO terms
ZmB_v2_01680	chrB	26649892	26659024	166	Braker3		HC	1	Zinc finger BED domain-containing protein RICESLEEPER 2	P:GO:0009791; F:GO:0003677; F:GO:0046872; F:GO:0046983; C:GO:0005634	P:post-embryonic development; F:DNA binding; F:metal ion binding; F:protein dimerization activity; C:nucleus			IPR026728 (PANTHER)	no GO terms	no GO terms
ZmB_v2_01690	chrB	26665341	26666026	111	Braker3		LC	1	Cyclopropane-fatty-acyl-phospholipid synthase	P:GO:0032259; F:GO:0008168; F:GO:0016491; F:GO:0050660	P:methylation; F:methyltransferase activity; F:oxidoreductase activity; F:flavin adenine dinucleotide binding	EC:1; EC:2.1.1	Oxidoreductases; Transferring one-carbon groups	no IPS match	no IPS match	no IPS match
ZmB_v2_01700	chrB	26676287	26682326	442	Braker3		LC	19	Zinc finger BED domain-containing protein RICESLEEPER 2	P:GO:0009791; F:GO:0003677; F:GO:0046872; F:GO:0046983; C:GO:0005634	P:post-embryonic development; F:DNA binding; F:metal ion binding; F:protein dimerization activity; C:nucleus			no IPS match	no IPS match	no IPS match
ZmB_v2_01710	chrB	26753702	26759049	203	Braker3	modified_v1	LC	12	dihydrolipoyllysine-residue acetyltransferase component 4 of pyruvate dehydrogenase complex, chloroplastic-like	P:GO:0006086; P:GO:0009409; P:GO:0015711; P:GO:1902600; P:GO:1990542; P:GO:1990845; F:GO:0004742; F:GO:0005524; F:GO:0008514; F:GO:0017077; F:GO:1990817; C:GO:0005634; C:GO:0009534; C:GO:0009941; C:GO:0016020; C:GO:0045254	P:acetyl-CoA biosynthetic process from pyruvate; P:response to cold; P:organic anion transport; P:proton transmembrane transport; P:mitochondrial transmembrane transport; P:adaptive thermogenesis; F:dihydrolipoyllysine-residue acetyltransferase activity; F:ATP binding; F:organic anion transmembrane transporter activity; F:oxidative phosphorylation uncoupler activity; F:poly(A) RNA polymerase acti…	EC:2.3.1.12; EC:2.7.7.19	Dihydrolipoyllysine-residue acetyltransferase; Polynucleotide adenylyltransferase	IPR004167 (PFAM); IPR036625 (G3DSA:4.10.320.GENE3D)	F:GO:0016746	F:acyltransferase activity
ZmB_v2_01720	chrB	26886195	26887585	150	Braker3		LC	1	---NA---					no IPS match	no IPS match	no IPS match
ZmB_v2_01730	chrB	26990286	26992462	158	Braker3		HC	1	dicer-like 105	P:GO:0030422; F:GO:0003723; F:GO:0004386; F:GO:0004525; F:GO:0005524; F:GO:0016491; C:GO:0005634; C:GO:0005737; C:GO:0016020	P:siRNA processing; F:RNA binding; F:helicase activity; F:ribonuclease III activity; F:ATP binding; F:oxidoreductase activity; C:nucleus; C:cytoplasm; C:membrane	EC:3.1.30; EC:1; EC:3.1.26.3	Acting on ester bonds; Oxidoreductases; Ribonuclease III	IPR000999 (PFAM); IPR036389 (G3DSA:1.10.1520.GENE3D); PTHR14950 (PANTHER); IPR000999 (PROSITE_PROFILES); IPR000999 (CDD); IPR036389 (SUPERFAMILY)	P:GO:0006396; P:GO:0030422; F:GO:0003723; F:GO:0004525; C:GO:0005634; C:GO:0005737	P:RNA processing; P:siRNA processing; F:RNA binding; F:ribonuclease III activity; C:nucleus; C:cytoplasm
ZmB_v2_01740	chrB	26992689	26993412	205	transfered_v1		LC	1	Nitrate reductase [NAD(P)H]	P:GO:0030422; P:GO:2001057; F:GO:0003723; F:GO:0004525; F:GO:0030151; F:GO:0050463; F:GO:0071949; C:GO:0005634; C:GO:0005737	P:siRNA processing; P:reactive nitrogen species metabolic process; F:RNA binding; F:ribonuclease III activity; F:molybdenum ion binding; F:nitrate reductase [NAD(P)H] activity; F:FAD binding; C:nucleus; C:cytoplasm	EC:1.7.1.2; EC:3.1.30; EC:3.1.26.3	Nitrate reductase (NAD(P)H); Acting on ester bonds; Ribonuclease III	NON_CYTOPLASMIC_DOMAIN (PHOBIUS); TRANSMEMBRANE (PHOBIUS); CYTOPLASMIC_DOMAIN (PHOBIUS)	no GO terms	no GO terms
ZmB_v2_01750	chrB	27060178	27063912	539	Braker3		LC	4	putative polyprotein	P:GO:0015074; F:GO:0003676	P:DNA integration; F:nucleic acid binding			IPR013103 (PFAM); PTHR42648 (PANTHER); NON_CYTOPLASMIC_DOMAIN (PHOBIUS); TRANSMEMBRANE (PHOBIUS); CYTOPLASMIC_DOMAIN (PHOBIUS); IPR043502 (SUPERFAMILY)	no GO terms	no GO terms
ZmB_v2_01760	chrB	27160872	27173140	100	transfered_v1		LC	0	histone-lysine N-methyltransferase ASHR1	P:GO:0006888; P:GO:0006890; P:GO:0006891; P:GO:0015031; P:GO:0032259; F:GO:0003676; F:GO:0005198; F:GO:0016279; F:GO:0046872; C:GO:0000139; C:GO:0005634; C:GO:0030126	P:endoplasmic reticulum to Golgi vesicle-mediated transport; P:retrograde vesicle-mediated transport, Golgi to endoplasmic reticulum; P:intra-Golgi vesicle-mediated transport; P:protein transport; P:methylation; F:nucleic acid binding; F:structural molecule activity; F:protein-lysine N-methyltransferase activity; F:metal ion binding; C:Golgi membrane; C:nucleus; C:COPI vesicle coat	EC:2.1.1	Transferring one-carbon groups	PF04733 (PFAM)	no GO terms	no GO terms
ZmB_v2_01770	chrB	27212815	27215436	95	transfered_v1		LC	5	co-chaperone protein p23-1-like	C:GO:0016020	C:membrane			no IPS match	no IPS match	no IPS match
ZmB_v2_01780	chrB	27216621	27220727	770	Braker3		LC	19	Nucleotide-diphospho-sugar transferase family protein	P:GO:0071555; F:GO:0016757; C:GO:0000139	P:cell wall organization; F:glycosyltransferase activity; C:Golgi membrane	EC:2.4	Glycosyltransferases	IPR005069 (PFAM); IPR044821 (PANTHER)	no GO terms	no GO terms
ZmB_v2_01790	chrB	27222325	27223332	167	Braker3		LC	1	uncharacterized protein LOC100276777	C:GO:0016020	C:membrane			PTHR33133 (PANTHER); CYTOPLASMIC_DOMAIN (PHOBIUS); TRANSMEMBRANE (PHOBIUS); CYTOPLASMIC_DOMAIN (PHOBIUS); TRANSMEMBRANE (PHOBIUS); TRANSMEMBRANE (PHOBIUS); NON_CYTOPLASMIC_DOMAIN (PHOBIUS); NON_CYTOPLASMIC_DOMAIN (PHOBIUS)	no GO terms	no GO terms
ZmB_v2_01800	chrB	27572918	27576134	244	transfered_v1		LC	4	unknown					no IPS match	no IPS match	no IPS match
ZmB_v2_01810	chrB	27579924	27581011	150	transfered_v1		LC	1	hypothetical protein ZEAMMB73_Zm00001d034276	P:GO:0000724; P:GO:0006289; P:GO:0007004; P:GO:0051321; F:GO:0003684; F:GO:0043047; C:GO:0005662	P:double-strand break repair via homologous recombination; P:nucleotide-excision repair; P:telomere maintenance via telomerase; P:meiotic cell cycle; F:damaged DNA binding; F:single-stranded telomeric DNA binding; C:DNA replication factor A complex			PTHR48299 (PANTHER)	no GO terms	no GO terms
ZmB_v2_01820	chrB	27648490	27651453	142	transfered_v1		HC	1	hypothetical protein Zm00014a_039675	P:GO:0000724; P:GO:0006289; P:GO:0007004; P:GO:0051321; F:GO:0003684; F:GO:0043047; C:GO:0005662	P:double-strand break repair via homologous recombination; P:nucleotide-excision repair; P:telomere maintenance via telomerase; P:meiotic cell cycle; F:damaged DNA binding; F:single-stranded telomeric DNA binding; C:DNA replication factor A complex			IPR012340 (G3DSA:2.40.50.GENE3D); PTHR48299 (PANTHER); IPR012340 (SUPERFAMILY)	no GO terms	no GO terms
ZmB_v2_01830	chrB	27701135	27714206	1112	Braker3	modified_v1	LC	48	putative ubiquitin-like-specific protease 1B	P:GO:0006259; P:GO:0009969; P:GO:0016926; P:GO:0051276; F:GO:0004386; F:GO:0008417; F:GO:0016929; C:GO:0005634	P:DNA metabolic process; P:xyloglucan biosynthetic process; P:protein desumoylation; P:chromosome organization; F:helicase activity; F:fucosyltransferase activity; F:deSUMOylase activity; C:nucleus	EC:3.4; EC:2.4.1	Acting on peptide bonds (peptidases); Glycosyltransferases	no IPS match	no IPS match	no IPS match
ZmB_v2_01840	chrB	27775733	27781718	1265	Braker3		LC	32	probable trehalose-phosphate phosphatase 10	P:GO:0005992; F:GO:0004805	P:trehalose biosynthetic process; F:trehalose-phosphatase activity	EC:3.1.3.12; EC:3.1.3.23	Trehalose-phosphatase; Sugar-phosphatase	no IPS match	no IPS match	no IPS match
ZmB_v2_01850	chrB	28038091	28052153	332	Braker3		LC	1	phosphatase 2C 48	P:GO:0006457; P:GO:0034605; P:GO:0050821; F:GO:0003677; F:GO:0005524; F:GO:0016887; F:GO:0017018; F:GO:0051082; F:GO:0140662; C:GO:0005829; C:GO:0005886; C:GO:0032991; C:GO:0048471	P:protein folding; P:cellular response to heat; P:protein stabilization; F:DNA binding; F:ATP binding; F:ATP hydrolysis activity; F:myosin phosphatase activity; F:unfolded protein binding; F:ATP-dependent protein folding chaperone; C:cytosol; C:plasma membrane; C:protein-containing complex; C:perinuclear region of cytoplasm	EC:3.1.3.16; EC:3.6.1.15	Protein-serine/threonine phosphatase; Nucleoside-triphosphate phosphatase	no IPS match	no IPS match	no IPS match
ZmB_v2_01860	chrB	28057431	28063097	271	transfered_v1		LC	1	uncharacterized protein LOC103646385 isoform X2					PTHR33063 (PANTHER)	no GO terms	no GO terms
ZmB_v2_01870	chrB	28559686	28560510	232	transfered_v1		LC	1	MURB-like protein hMURB17					IPR009227 (PFAM); SIGNAL_PEPTIDE_H_REGION (PHOBIUS); SIGNAL_PEPTIDE (PHOBIUS); NON_CYTOPLASMIC_DOMAIN (PHOBIUS); SIGNAL_PEPTIDE_C_REGION (PHOBIUS); SIGNAL_PEPTIDE_N_REGION (PHOBIUS)	no GO terms	no GO terms
ZmB_v2_01880	chrB	28562921	28566182	436	Braker3		HC	1	terminal acidic SANT 1	F:GO:0003677	F:DNA binding			IPR001005 (SMART); G3DSA:1.10.246.220 (GENE3D); IPR001005 (PFAM); PTHR46993 (PANTHER); IPR001005 (PROSITE_PROFILES); IPR017930 (PROSITE_PROFILES); cd11660 (CDD); IPR009057 (SUPERFAMILY)	no GO terms	no GO terms
ZmB_v2_01890	chrB	29097537	29100305	81	transfered_v1		LC	1	hypothetical protein PVAP13_6KG383042	F:GO:0008270; C:GO:0016020	F:zinc ion binding; C:membrane			TRANSMEMBRANE (PHOBIUS); NON_CYTOPLASMIC_DOMAIN (PHOBIUS); CYTOPLASMIC_DOMAIN (PHOBIUS)	no GO terms	no GO terms
ZmB_v2_01900	chrB	29216800	29217900	307	Braker3		HC	1	CAI-1 autoinducer sensor kinase/phosphatase cqsS isoform 1	F:GO:0016301	F:kinase activity			IPR024752 (PFAM); PTHR46934 (PANTHER)	no GO terms	no GO terms
ZmB_v2_01910	chrB	29372836	29375111	398	Braker3		LC	7	40S ribosomal protein S4	F:GO:0016829; C:GO:0005622	F:lyase activity; C:intracellular anatomical structure	EC:4	Lyases	NON_CYTOPLASMIC_DOMAIN (PHOBIUS); TRANSMEMBRANE (PHOBIUS); CYTOPLASMIC_DOMAIN (PHOBIUS)	no GO terms	no GO terms
ZmB_v2_01920	chrB	29394220	29403825	762	Braker3	modified_RNA_seq	LC	42	Diaminopimelate epimerase chloroplastic	P:GO:0009089; F:GO:0008837; C:GO:0005829; C:GO:0009507	P:lysine biosynthetic process via diaminopimelate; F:diaminopimelate epimerase activity; C:cytosol; C:chloroplast	EC:5.1.1.7; EC:5.1.1.10	Diaminopimelate epimerase; Amino-acid racemase	no IPS match	no IPS match	no IPS match
ZmB_v2_01930	chrB	29710930	29713757	120	transfered_v1		LC	4	putative gag-pol polyprotein	P:GO:0043170; P:GO:0044238; F:GO:0003824	P:macromolecule metabolic process; P:primary metabolic process; F:catalytic activity			PTHR45835 (PANTHER)	no GO terms	no GO terms
ZmB_v2_01940	chrB	30034203	30035238	114	transfered_v1		LC	1	ubiquitin carrier protein 7	P:GO:0000160; P:GO:0006325; P:GO:0006355; P:GO:1902600; F:GO:0000976; F:GO:0003712; F:GO:0004427; F:GO:0009678; F:GO:0030247; F:GO:0042393; F:GO:0046872; C:GO:0005634; C:GO:0016020	P:phosphorelay signal transduction system; P:chromatin organization; P:regulation of DNA-templated transcription; P:proton transmembrane transport; F:transcription cis-regulatory region binding; F:transcription coregulator activity; F:inorganic diphosphate phosphatase activity; F:diphosphate hydrolysis-driven proton transmembrane transporter activity; F:polysaccharide binding; F:histone binding; …	EC:7.1.3.1; EC:3.6.1.1	H(+)-exporting diphosphatase; Inorganic diphosphatase	IPR021998 (PFAM); IPR045104 (PANTHER); SIGNAL_PEPTIDE_H_REGION (PHOBIUS); SIGNAL_PEPTIDE_C_REGION (PHOBIUS); SIGNAL_PEPTIDE (PHOBIUS); SIGNAL_PEPTIDE_N_REGION (PHOBIUS); NON_CYTOPLASMIC_DOMAIN (PHOBIUS)	P:GO:0006355; F:GO:0000976; F:GO:0003712; F:GO:0042393; C:GO:0005634	P:regulation of DNA-templated transcription; F:transcription cis-regulatory region binding; F:transcription coregulator activity; F:histone binding; C:nucleus
ZmB_v2_01950	chrB	30177011	30178688	213	Braker3		LC	1	retrotransposon protein					PF14223 (PFAM); PTHR47481 (PANTHER)	no GO terms	no GO terms
ZmB_v2_01960	chrB	30294439	30297056	247	Braker3		HC	1	EIN3-binding F-box protein 1	P:GO:0031146; C:GO:0019005	P:SCF-dependent proteasomal ubiquitin-dependent protein catabolic process; C:SCF ubiquitin ligase complex			IPR032675 (G3DSA:3.80.10.GENE3D); IPR032675 (G3DSA:3.80.10.GENE3D); IPR050648 (PANTHER); SSF52047 (SUPERFAMILY)	C:GO:0005737	C:cytoplasm
ZmB_v2_01970	chrB	30307432	30307893	154	Braker3		LC	1	enoyl-CoA delta isomerase 2, peroxisomal-like	P:GO:0006635; F:GO:0004165	P:fatty acid beta-oxidation; F:delta(3)-delta(2)-enoyl-CoA isomerase activity	EC:5.3.3.8	Delta(3)-Delta(2)-enoyl-CoA isomerase	no IPS match	no IPS match	no IPS match
ZmB_v2_01980	chrB	30337690	30346354	1070	Braker3		LC	41	Ptta/En/Spm family plant transposase					no IPS match	no IPS match	no IPS match
ZmB_v2_01990	chrB	30395969	30397782	91	Braker3		LC	1	Cellulose synthase-7	P:GO:0000162; P:GO:0009833; P:GO:0030244; P:GO:0071555; F:GO:0016760; F:GO:0046872; C:GO:0005802; C:GO:0005886	P:tryptophan biosynthetic process; P:plant-type primary cell wall biogenesis; P:cellulose biosynthetic process; P:cell wall organization; F:cellulose synthase (UDP-forming) activity; F:metal ion binding; C:trans-Golgi network; C:plasma membrane	EC:2.4.1.12	Cellulose synthase (UDP-forming)	IPR005150 (PFAM)	P:GO:0030244; F:GO:0016760; C:GO:0016020	P:cellulose biosynthetic process; F:cellulose synthase (UDP-forming) activity; C:membrane
ZmB_v2_02000	chrB	30420039	30421048	174	Braker3		HC	1	probable mannose-1-phosphate guanylyltransferase 3	P:GO:0006486; P:GO:0009298; F:GO:0004475; F:GO:0005525; C:GO:0005737	P:protein glycosylation; P:GDP-mannose biosynthetic process; F:mannose-1-phosphate guanylyltransferase (GTP) activity; F:GTP binding; C:cytoplasm	EC:2.7.7.13	Mannose-1-phosphate guanylyltransferase	IPR001451 (PFAM); G3DSA:2.160.10.10 (GENE3D); IPR050486 (PANTHER); IPR011004 (SUPERFAMILY)	P:GO:0006486; P:GO:0009298; F:GO:0004475; F:GO:0016779; C:GO:0005737	P:protein glycosylation; P:GDP-mannose biosynthetic process; F:mannose-1-phosphate guanylyltransferase (GTP) activity; F:nucleotidyltransferase activity; C:cytoplasm
ZmB_v2_02010	chrB	30452426	30466141	522	transfered_v1		LC	21	T-complex protein 1 subunit eta	P:GO:0006457; F:GO:0005524; F:GO:0016887; F:GO:0051082; F:GO:0140662; C:GO:0005832	P:protein folding; F:ATP binding; F:ATP hydrolysis activity; F:unfolded protein binding; F:ATP-dependent protein folding chaperone; C:chaperonin-containing T-complex	EC:3.6.1.15	Nucleoside-triphosphate phosphatase	no IPS match	no IPS match	no IPS match
ZmB_v2_02020	chrB	30605894	30609594	198	Braker3		LC	3	Delta-1-pyrroline-5-carboxylate synthase B	P:GO:0071805; F:GO:0005249; C:GO:0034702	P:potassium ion transmembrane transport; F:voltage-gated potassium channel activity; C:monoatomic ion channel complex			CYTOPLASMIC_DOMAIN (PHOBIUS); NON_CYTOPLASMIC_DOMAIN (PHOBIUS); TRANSMEMBRANE (PHOBIUS)	no GO terms	no GO terms
ZmB_v2_02030	chrB	30627895	30630278	233	transfered_v1		LC	12	---NA---					no IPS match	no IPS match	no IPS match
ZmB_v2_02040	chrB	30696577	30699200	248	Braker3		HC	1	protein ALP1-like	F:GO:0046872; C:GO:0016020	F:metal ion binding; C:membrane			IPR027806 (PFAM); PTHR22930 (PANTHER); NON_CYTOPLASMIC_DOMAIN (PHOBIUS); SIGNAL_PEPTIDE_C_REGION (PHOBIUS); SIGNAL_PEPTIDE_H_REGION (PHOBIUS); SIGNAL_PEPTIDE_N_REGION (PHOBIUS); SIGNAL_PEPTIDE (PHOBIUS)	no GO terms	no GO terms
ZmB_v2_02050	chrB	30702729	30703406	136	Braker3		LC	1	SH2 domain protein B	P:GO:0106004; F:GO:0008176; C:GO:0016020; C:GO:0043527	P:tRNA (guanine-N7)-methylation; F:tRNA (guanine(46)-N7)-methyltransferase activity; C:membrane; C:tRNA methyltransferase complex	EC:2.1.1.33	tRNA (guanine(46)-N(7))-methyltransferase	IPR003358 (PFAM); IPR029063 (G3DSA:3.40.50.GENE3D); IPR003358 (PANTHER); CYTOPLASMIC_DOMAIN (PHOBIUS); TRANSMEMBRANE (PHOBIUS); NON_CYTOPLASMIC_DOMAIN (PHOBIUS); IPR003358 (PROSITE_PROFILES); IPR029063 (SUPERFAMILY)	P:GO:0006400; P:GO:0030488; P:GO:0036265; F:GO:0008176; C:GO:0043527	P:tRNA modification; P:tRNA methylation; P:RNA (guanine-N7)-methylation; F:tRNA (guanine(46)-N7)-methyltransferase activity; C:tRNA methyltransferase complex
ZmB_v2_02060	chrB	30719653	30720345	79	Braker3		LC	1	WD-40 repeat-containing protein MSI4	P:GO:0006338; P:GO:0006355; F:GO:0031491; F:GO:0042393; C:GO:0005737; C:GO:0016020; C:GO:0016581; C:GO:0033698; C:GO:0035098; C:GO:0070210	P:chromatin remodeling; P:regulation of DNA-templated transcription; F:nucleosome binding; F:histone binding; C:cytoplasm; C:membrane; C:NuRD complex; C:Rpd3L complex; C:ESC/E(Z) complex; C:Rpd3L-Expanded complex			IPR015943 (G3DSA:2.130.10.GENE3D); IPR050459 (PANTHER); IPR001680 (PROSITE_PROFILES); IPR036322 (SUPERFAMILY)	P:GO:0006338; P:GO:0006355; F:GO:0005515; F:GO:0031491; F:GO:0042393; C:GO:0005634	P:chromatin remodeling; P:regulation of DNA-templated transcription; F:protein binding; F:nucleosome binding; F:histone binding; C:nucleus
ZmB_v2_02070	chrB	30725007	30729836	356	Braker3		LC	6	2-isopropylmalate synthase A	P:GO:0009098; P:GO:0019298; F:GO:0003852; F:GO:0046872; C:GO:0005829; C:GO:0009507	P:L-leucine biosynthetic process; P:coenzyme B biosynthetic process; F:2-isopropylmalate synthase activity; F:metal ion binding; C:cytosol; C:chloroplast	EC:2.3.3.13	2-isopropylmalate synthase	no IPS match	no IPS match	no IPS match
ZmB_v2_02080	chrB	30744857	30747651	142	Braker3		LC	5	Proton pump-interactor 1	F:GO:0005509; C:GO:0016020	F:calcium ion binding; C:membrane			IPR002048 (SMART); G3DSA:1.10.238.10 (GENE3D); G3DSA:1.10.238.10 (GENE3D); IPR002048 (PFAM); PTHR10891 (PANTHER); IPR002048 (PROSITE_PROFILES); IPR002048 (PROSITE_PROFILES); IPR002048 (PROSITE_PROFILES); IPR002048 (CDD); IPR002048 (CDD); IPR011992 (SUPERFAMILY)	F:GO:0005509	F:calcium ion binding
ZmB_v2_02090	chrB	30851434	30854601	473	transfered_v1		LC	0	hypothetical protein ZEAMMB73_Zm00001d008938					PTHR47069 (PANTHER)	no GO terms	no GO terms
ZmB_v2_02100	chrB	31212290	31218065	210	Braker3	modified_v1	LC	16	NAC domain-containing protein 82	P:GO:0006355; F:GO:0003677	P:regulation of DNA-templated transcription; F:DNA binding			no IPS match	no IPS match	no IPS match
ZmB_v2_02110	chrB	31270759	31273190	312	Braker3		LC	14	hAT family dimerisation domain containing protein	F:GO:0046983; C:GO:0110165	F:protein dimerization activity; C:cellular anatomical entity			IPR008906 (PFAM); IPR045259 (PANTHER); IPR012337 (SUPERFAMILY)	F:GO:0046983	F:protein dimerization activity
ZmB_v2_02120	chrB	31357281	31363253	362	Braker3		LC	19	Serine/threonine-protein kinase PEPKR2	P:GO:0035556; F:GO:0004683; F:GO:0005516; F:GO:0005524; F:GO:0009931; C:GO:0005634; C:GO:0005737	P:intracellular signal transduction; F:calmodulin-dependent protein kinase activity; F:calmodulin binding; F:ATP binding; F:calcium-dependent protein serine/threonine kinase activity; C:nucleus; C:cytoplasm	EC:2.7.11.17	Calcium/calmodulin-dependent protein kinase	G3DSA:1.10.510.10 (GENE3D); IPR050205 (PANTHER); IPR000719 (PROSITE_PROFILES); IPR011009 (SUPERFAMILY)	P:GO:0006468; P:GO:0018105; P:GO:0035556; P:GO:0046777; F:GO:0004672; F:GO:0004683; F:GO:0005516; F:GO:0005524; F:GO:0009931; C:GO:0005634; C:GO:0005737	P:protein phosphorylation; P:peptidyl-serine phosphorylation; P:intracellular signal transduction; P:protein autophosphorylation; F:protein kinase activity; F:calmodulin-dependent protein kinase activity; F:calmodulin binding; F:ATP binding; F:calcium-dependent protein serine/threonine kinase activity; C:nucleus; C:cytoplasm
ZmB_v2_02130	chrB	31363279	31372306	944	Braker3		LC	45	Chaperone protein dnaJ 3	P:GO:0009408; P:GO:0042026; F:GO:0005524; F:GO:0030544; F:GO:0046872; F:GO:0051082; C:GO:0005634; C:GO:0005783; C:GO:0005829	P:response to heat; P:protein refolding; F:ATP binding; F:Hsp70 protein binding; F:metal ion binding; F:unfolded protein binding; C:nucleus; C:endoplasmic reticulum; C:cytosol			G3DSA:2.60.260.20 (GENE3D); G3DSA:2.60.260.20 (GENE3D); IPR002939 (PFAM); IPR044713 (PANTHER); cd10747 (CDD); IPR008971 (SUPERFAMILY); IPR008971 (SUPERFAMILY)	P:GO:0006457; P:GO:0042026; F:GO:0030544; F:GO:0051082; F:GO:0051087; C:GO:0005737; C:GO:0005829	P:protein folding; P:protein refolding; F:Hsp70 protein binding; F:unfolded protein binding; F:protein-folding chaperone binding; C:cytoplasm; C:cytosol
ZmB_v2_02140	chrB	31727458	31765700	1285	Braker3		HC	1	ATP-dependent DNA helicase MER3 homolog isoform X1	P:GO:0006401; P:GO:0007131; F:GO:0003676; F:GO:0003724; F:GO:0005524; F:GO:0016787; C:GO:0005634; C:GO:0005694	P:RNA catabolic process; P:reciprocal meiotic recombination; F:nucleic acid binding; F:RNA helicase activity; F:ATP binding; F:hydrolase activity; C:nucleus; C:chromosome	EC:3.6.4.13	RNA helicase	IPR004179 (SMART); IPR014001 (SMART); IPR001650 (SMART); IPR001650 (PFAM); PF14520 (PFAM); IPR027417 (G3DSA:3.40.50.GENE3D); G3DSA:1.10.150.20 (GENE3D); G3DSA:1.10.3380.10 (GENE3D); IPR004179 (PFAM); IPR036388 (G3DSA:1.10.10.GENE3D); IPR027417 (G3DSA:3.40.50.GENE3D); IPR011545 (PFAM); IPR052247 (PANTHER); IPR001650 (PROSITE_PROFILES); IPR014001 (PROSITE_PROFILES); cd18795 (CDD); IPR027417 (SUPERF…	F:GO:0003676; F:GO:0005524	F:nucleic acid binding; F:ATP binding
ZmB_v2_02150	chrB	31771933	31776989	210	transfered_v1		LC	28	zinc finger MYM-type protein 1-like	P:GO:0006357; P:GO:0033388; P:GO:0033396; P:GO:0051726; F:GO:0003677; F:GO:0003837; F:GO:0046983; F:GO:0050126; C:GO:0005654; C:GO:0016020; C:GO:0017053	P:regulation of transcription by RNA polymerase II; P:putrescine biosynthetic process from arginine; P:beta-alanine biosynthetic process via 3-ureidopropionate; P:regulation of cell cycle; F:DNA binding; F:beta-ureidopropionase activity; F:protein dimerization activity; F:N-carbamoylputrescine amidase activity; C:nucleoplasm; C:membrane; C:transcription repressor complex	EC:3.5.1.53; EC:3.5.1.6	N-carbamoylputrescine amidase; Beta-ureidopropionase	IPR008906 (PFAM); IPR052958 (PANTHER)	F:GO:0046983	F:protein dimerization activity
ZmB_v2_02160	chrB	31776874	31822852	1329	Braker3		LC	62	DExH-box ATP-dependent RNA helicase DExH17	P:GO:0006401; P:GO:0007131; F:GO:0003676; F:GO:0003724; F:GO:0005524; F:GO:0016787; C:GO:0005634; C:GO:0005694	P:RNA catabolic process; P:reciprocal meiotic recombination; F:nucleic acid binding; F:RNA helicase activity; F:ATP binding; F:hydrolase activity; C:nucleus; C:chromosome	EC:3.6.4.13	RNA helicase	IPR004179 (SMART); IPR004179 (PFAM); G3DSA:1.10.3380.10 (GENE3D); PF14520 (PFAM); G3DSA:1.10.150.20 (GENE3D); IPR052247 (PANTHER); SSF158702 (SUPERFAMILY)	no GO terms	no GO terms
ZmB_v2_02170	chrB	31924763	31926671	247	Braker3		LC	1	Pentatricopeptide (PPR) repeat protein-like	F:GO:0016811	F:hydrolase activity, acting on carbon-nitrogen (but not peptide) bonds, in linear amides	EC:3.5.1	Acting on carbon-nitrogen bonds, other than peptide bonds	IPR004304 (PFAM); IPR004304 (PANTHER); SSF141130 (SUPERFAMILY)	F:GO:0016811	F:hydrolase activity, acting on carbon-nitrogen (but not peptide) bonds, in linear amides
ZmB_v2_02180	chrB	32211672	32214389	303	Braker3		LC	10	Syntaxin/t-SNARE family protein	P:GO:0015031; P:GO:0048193; C:GO:0016020	P:protein transport; P:Golgi vesicle transport; C:membrane			no IPS match	no IPS match	no IPS match
ZmB_v2_02190	chrB	32211672	32218128	133	Braker3		LC	1	9-cis-epoxycarotenoid dioxygenase 1, chloroplastic	P:GO:0009688; P:GO:0016121; F:GO:0045549; F:GO:0046872; C:GO:0009570	P:abscisic acid biosynthetic process; P:carotene catabolic process; F:9-cis-epoxycarotenoid dioxygenase activity; F:metal ion binding; C:chloroplast stroma	EC:1.13.11.51	9-cis-epoxycarotenoid dioxygenase	NON_CYTOPLASMIC_DOMAIN (PHOBIUS); SIGNAL_PEPTIDE_C_REGION (PHOBIUS); SIGNAL_PEPTIDE_H_REGION (PHOBIUS); SIGNAL_PEPTIDE_N_REGION (PHOBIUS); SIGNAL_PEPTIDE (PHOBIUS)	no GO terms	no GO terms
ZmB_v2_02200	chrB	32277895	32281276	170	Braker3		LC	1	uncharacterized protein LOC103628495	P:GO:0000723; P:GO:0006281; P:GO:0006310; P:GO:0006508; P:GO:0016926; P:GO:0032508; F:GO:0003678; F:GO:0005524; F:GO:0016929; C:GO:0005634; C:GO:0016020	P:telomere maintenance; P:DNA repair; P:DNA recombination; P:proteolysis; P:protein desumoylation; P:DNA duplex unwinding; F:DNA helicase activity; F:ATP binding; F:deSUMOylase activity; C:nucleus; C:membrane	EC:3.4	Acting on peptide bonds (peptidases)	no IPS match	no IPS match	no IPS match
ZmB_v2_02210	chrB	32279641	32281958	283	transfered_v1		LC	5	methyltransferase-like protein 5	P:GO:0006596; P:GO:0031167; F:GO:0003676; F:GO:0008988	P:polyamine biosynthetic process; P:rRNA methylation; F:nucleic acid binding; F:rRNA (adenine-N6-)-methyltransferase activity	EC:2.1.1	Transferring one-carbon groups	PF06325 (PFAM); IPR029063 (G3DSA:3.40.50.GENE3D); IPR051720 (PANTHER); cd02440 (CDD); IPR029063 (SUPERFAMILY)	P:GO:0031167; F:GO:0008988; F:GO:0016740	P:rRNA methylation; F:rRNA (adenine-N6-)-methyltransferase activity; F:transferase activity
ZmB_v2_02220	chrB	32551669	32559160	700	Braker3		LC	12	Binding partner of ACD11 1	P:GO:0051603; F:GO:0003723; F:GO:0004032; C:GO:0005829; C:GO:0005839	P:proteolysis involved in protein catabolic process; F:RNA binding; F:aldose reductase (NADPH) activity; C:cytosol; C:proteasome core complex	EC:1.1.1.21	Aldose reductase	PTHR32343 (PANTHER)	no GO terms	no GO terms
ZmB_v2_02230	chrB	33256099	33262853	658	Braker3	modified_v1	LC	22	Ribonuclease II chloroplastic/mitochondrial	P:GO:0006355; P:GO:0006402; P:GO:0006612; F:GO:0000175; F:GO:0003723; F:GO:0019706; C:GO:0000932; C:GO:0005783; C:GO:0005794; C:GO:0016020	P:regulation of DNA-templated transcription; P:mRNA catabolic process; P:protein targeting to membrane; F:3'-5'-RNA exonuclease activity; F:RNA binding; F:protein-cysteine S-palmitoyltransferase activity; C:P-body; C:endoplasmic reticulum; C:Golgi apparatus; C:membrane	EC:3.1.13; EC:3.1.15; EC:2.3.1.225	Acting on ester bonds; Acting on ester bonds; Protein S-acyltransferase	IPR006595 (SMART); G3DSA:3.40.50.970 (GENE3D); PF21889 (PFAM); IPR027728 (PANTHER); IPR006595 (PROSITE_PROFILES); IPR029061 (SUPERFAMILY); IPR012340 (SUPERFAMILY)	P:GO:0006355	P:regulation of DNA-templated transcription
ZmB_v2_02240	chrB	33324386	33328082	293	Braker3		LC	22	calcium ion binding	P:GO:0032259; F:GO:0008168; C:GO:0005634; C:GO:0005794	P:methylation; F:methyltransferase activity; C:nucleus; C:Golgi apparatus	EC:2.1.1	Transferring one-carbon groups	G3DSA:3.40.50.11350 (GENE3D); PTHR31469 (PANTHER); CYTOPLASMIC_DOMAIN (PHOBIUS); TRANSMEMBRANE (PHOBIUS); NON_CYTOPLASMIC_DOMAIN (PHOBIUS)	C:GO:0005794	C:Golgi apparatus
ZmB_v2_02250	chrB	33368724	33372045	401	Braker3		LC	18	U3 small nucleolar RNA-associated protein 6 homolog	P:GO:0000462; F:GO:0030515; C:GO:0016020; C:GO:0032040; C:GO:0034388	P:maturation of SSU-rRNA from tricistronic rRNA transcript (SSU-rRNA, 5.8S rRNA, LSU-rRNA); F:snoRNA binding; C:membrane; C:small-subunit processome; C:Pwp2p-containing subcomplex of 90S preribosome			IPR011990 (G3DSA:1.25.40.GENE3D); IPR013949 (PANTHER); IPR011990 (SUPERFAMILY)	P:GO:0000462; F:GO:0005515; F:GO:0030515; C:GO:0032040; C:GO:0034388	P:maturation of SSU-rRNA from tricistronic rRNA transcript (SSU-rRNA, 5.8S rRNA, LSU-rRNA); F:protein binding; F:snoRNA binding; C:small-subunit processome; C:Pwp2p-containing subcomplex of 90S preribosome
ZmB_v2_02260	chrB	33383204	33391926	880	Braker3	modified_v1	LC	23	Monocopper oxidase-like protein SKU5	C:GO:0016020	C:membrane			PTHR37254 (PANTHER)	no GO terms	no GO terms
ZmB_v2_02270	chrB	33450014	33455601	653	Braker3		LC	3	uncharacterized protein LOC103651876					IPR004252 (PFAM); IPR004264 (PFAM); PTHR33144 (PANTHER)	no GO terms	no GO terms
ZmB_v2_02280	chrB	33629513	33652041	1353	Braker3		LC	66	KH domain-containing protein	P:GO:0000381; F:GO:0003729; C:GO:0005634; C:GO:0005737	P:regulation of alternative mRNA splicing, via spliceosome; F:mRNA binding; C:nucleus; C:cytoplasm			IPR004087 (SMART); G3DSA:3.30.310.210 (GENE3D); IPR004088 (PFAM); PTHR10288 (PANTHER); PS50084 (PROSITE_PROFILES); IPR036612 (SUPERFAMILY)	P:GO:0010468; F:GO:0003676; F:GO:0003723; F:GO:0003729; C:GO:0005737	P:regulation of gene expression; F:nucleic acid binding; F:RNA binding; F:mRNA binding; C:cytoplasm
ZmB_v2_02290	chrB	33665110	33676842	901	Braker3		LC	19	zinc finger BED domain-containing protein RICESLEEPER 2-like	P:GO:0007165; F:GO:0004674; F:GO:0005524; C:GO:0005737	P:signal transduction; F:protein serine/threonine kinase activity; F:ATP binding; C:cytoplasm	EC:2.7.11.1	Non-specific serine/threonine protein kinase	IPR045259 (PANTHER); IPR012337 (SUPERFAMILY)	no GO terms	no GO terms
ZmB_v2_02300	chrB	33723666	33724652	144	transfered_v1		LC	0	late embryogenesis abundant protein-related / LEA protein-related					PTHR36047 (PANTHER)	no GO terms	no GO terms
ZmB_v2_02310	chrB	33793078	33801400	934	transfered_v1		LC	1	Ubiquitin carboxyl-terminal hydrolase 17	P:GO:0015074; F:GO:0003676; F:GO:0004843; F:GO:0008270; C:GO:0005634; C:GO:0005829; C:GO:0016020	P:DNA integration; F:nucleic acid binding; F:cysteine-type deubiquitinase activity; F:zinc ion binding; C:nucleus; C:cytosol; C:membrane	EC:3.4.19.12	Ubiquitinyl hydrolase 1	IPR036397 (G3DSA:3.30.420.GENE3D); G3DSA:3.90.70.10 (GENE3D); PTHR42648 (PANTHER); IPR001584 (PROSITE_PROFILES); IPR038765 (SUPERFAMILY); IPR012337 (SUPERFAMILY)	P:GO:0015074; F:GO:0003676	P:DNA integration; F:nucleic acid binding
ZmB_v2_02320	chrB	34119584	34151275	249	Braker3		HC	1	nuclear ribonuclease Z	P:GO:0006270; F:GO:0003682; C:GO:0005654; C:GO:0005730	P:DNA replication initiation; F:chromatin binding; C:nucleoplasm; C:nucleolus			IPR036866 (G3DSA:3.60.15.GENE3D); PTHR46504 (PANTHER); IPR036866 (SUPERFAMILY)	no GO terms	no GO terms
ZmB_v2_02330	chrB	34147170	34148391	217	transfered_v1		LC	0	ABC transporter B family member 20-like	P:GO:0055085; F:GO:0005524; F:GO:0016887; F:GO:0140359; C:GO:0005886	P:transmembrane transport; F:ATP binding; F:ATP hydrolysis activity; F:ABC-type transporter activity; C:plasma membrane	EC:7.2.2; EC:3.6.1.15	Catalysing the translocation of inorganic cations; Nucleoside-triphosphate phosphatase	IPR003439 (PFAM); IPR027417 (G3DSA:3.40.50.GENE3D); IPR039421 (PANTHER); IPR003439 (PROSITE_PROFILES); IPR027417 (SUPERFAMILY)	F:GO:0005524; F:GO:0016887; F:GO:0042626; C:GO:0005886	F:ATP binding; F:ATP hydrolysis activity; F:ATPase-coupled transmembrane transporter activity; C:plasma membrane
ZmB_v2_02340	chrB	34151177	34153482	153	transfered_v1		HC	1	alpha/beta-Hydrolases superfamily protein	F:GO:0016787	F:hydrolase activity	EC:3	Hydrolases	PTHR47127 (PANTHER)	no GO terms	no GO terms
ZmB_v2_02350	chrB	34641533	34643994	129	Braker3		LC	5	ras-related protein RABH1b-like	P:GO:0006886; P:GO:0006890; P:GO:0006891; P:GO:0015031; P:GO:0016192; P:GO:0042147; F:GO:0003924; F:GO:0005525; C:GO:0005794; C:GO:0005829; C:GO:0012505; C:GO:0016020	P:intracellular protein transport; P:retrograde vesicle-mediated transport, Golgi to endoplasmic reticulum; P:intra-Golgi vesicle-mediated transport; P:protein transport; P:vesicle-mediated transport; P:retrograde transport, endosome to Golgi; F:GTPase activity; F:GTP binding; C:Golgi apparatus; C:cytosol; C:endomembrane system; C:membrane			no IPS match	no IPS match	no IPS match
ZmB_v2_02360	chrB	34851483	34875696	1091	Braker3		LC	33	DNA polymerase eta	P:GO:0009650; P:GO:0010224; P:GO:0042276; F:GO:0003684; F:GO:0003887; C:GO:0005634; C:GO:0005657; C:GO:0035861	P:UV protection; P:response to UV-B; P:error-prone translesion synthesis; F:damaged DNA binding; F:DNA-directed DNA polymerase activity; C:nucleus; C:replication fork; C:site of double-strand break	EC:2.7.7.7	DNA-directed DNA polymerase	no IPS match	no IPS match	no IPS match
ZmB_v2_02370	chrB	34907978	34908546	118	Braker3		HC	1	late embryogenesis abundant protein	C:GO:0005886	C:plasma membrane			no IPS match	no IPS match	no IPS match
ZmB_v2_02380	chrB	34919975	34930224	920	Braker3	modified_v1	LC	46	TSL-kinase interacting protein 1	P:GO:0007389; F:GO:0003677; F:GO:0003682; F:GO:0016301; F:GO:0017018; C:GO:0005634	P:pattern specification process; F:DNA binding; F:chromatin binding; F:kinase activity; F:myosin phosphatase activity; C:nucleus	EC:3.1.3.16; EC:2.7	Protein-serine/threonine phosphatase; Transferring phosphorus-containing groups	no IPS match	no IPS match	no IPS match
ZmB_v2_02390	chrB	35039603	35107799	933	Braker3		LC	34	Ultraviolet-B receptor UVR8	P:GO:0006511; P:GO:0009649; P:GO:0010224; P:GO:0016567; F:GO:0003682; F:GO:0042803; F:GO:0061630; C:GO:0000785; C:GO:0005634; C:GO:0005829	P:ubiquitin-dependent protein catabolic process; P:entrainment of circadian clock; P:response to UV-B; P:protein ubiquitination; F:chromatin binding; F:protein homodimerization activity; F:ubiquitin protein ligase activity; C:chromatin; C:nucleus; C:cytosol	EC:2.3.2	Acyltransferases	no IPS match	no IPS match	no IPS match
ZmB_v2_02400	chrB	35282329	35289396	744	Braker3	modified_v1	LC	14	WD40, G-beta domain containing family protein, family	P:GO:0031087; C:GO:0000932	P:deadenylation-independent decapping of nuclear-transcribed mRNA; C:P-body			IPR044938 (G3DSA:1.10.220.GENE3D); IPR049404 (PFAM); IPR045152 (PANTHER)	P:GO:0031087; C:GO:0000932	P:deadenylation-independent decapping of nuclear-transcribed mRNA; C:P-body
ZmB_v2_02410	chrB	35333312	35335678	111	Braker3		LC	1	alanine--glyoxylate aminotransferase 2	P:GO:0009436; P:GO:0019481; F:GO:0008453; F:GO:0030170; C:GO:0005739	P:glyoxylate catabolic process; P:L-alanine catabolic process, by transamination; F:alanine-glyoxylate transaminase activity; F:pyridoxal phosphate binding; C:mitochondrion	EC:2.6.1.44	Alanine--glyoxylate transaminase	IPR015421 (G3DSA:3.40.640.GENE3D); SIGNAL_PEPTIDE (PHOBIUS); SIGNAL_PEPTIDE_C_REGION (PHOBIUS); SIGNAL_PEPTIDE_N_REGION (PHOBIUS); SIGNAL_PEPTIDE_H_REGION (PHOBIUS); NON_CYTOPLASMIC_DOMAIN (PHOBIUS); IPR015424 (SUPERFAMILY)	no GO terms	no GO terms
ZmB_v2_02420	chrB	35404441	35407420	569	Braker3	modified_v1	LC	12	Protein EARLY RESPONSIVE TO DEHYDRATION 15	P:GO:0007007; P:GO:0035965; F:GO:0047184; C:GO:0005741; C:GO:0005743	P:inner mitochondrial membrane organization; P:cardiolipin acyl-chain remodeling; F:1-acylglycerophosphocholine O-acyltransferase activity; C:mitochondrial outer membrane; C:mitochondrial inner membrane	EC:2.3.1.23	1-acylglycerophosphocholine O-acyltransferase	IPR040414 (PANTHER)	no GO terms	no GO terms
ZmB_v2_02430	chrB	35478092	35484833	769	Braker3		LC	33	protein WHAT'S THIS FACTOR 1 homolog, chloroplastic-like	F:GO:0003723; F:GO:0016787	F:RNA binding; F:hydrolase activity	EC:3	Hydrolases	no IPS match	no IPS match	no IPS match
ZmB_v2_02440	chrB	35502237	35503519	228	Braker3		HC	1	early nodulin-like protein 2	F:GO:0009055; C:GO:0005886	F:electron transfer activity; C:plasma membrane			IPR008972 (G3DSA:2.60.40.GENE3D); IPR003245 (PFAM); IPR039391 (PANTHER); SIGNAL_PEPTIDE_C_REGION (PHOBIUS); SIGNAL_PEPTIDE_N_REGION (PHOBIUS); NON_CYTOPLASMIC_DOMAIN (PHOBIUS); SIGNAL_PEPTIDE_H_REGION (PHOBIUS); SIGNAL_PEPTIDE (PHOBIUS); IPR003245 (PROSITE_PROFILES); IPR008972 (SUPERFAMILY)	F:GO:0009055; C:GO:0046658	F:electron transfer activity; C:obsolete anchored component of plasma membrane
ZmB_v2_02450	chrB	35539029	35539367	113	Braker3		LC	1	protein IQ-DOMAIN 1-like					no IPS match	no IPS match	no IPS match
ZmB_v2_02460	chrB	35559665	35561292	292	Braker3		LC	1	Succinate-semialdehyde dehydrogenase (acetylating)	F:GO:0016491; C:GO:0005739	F:oxidoreductase activity; C:mitochondrion	EC:1	Oxidoreductases	IPR020843 (SMART); IPR013149 (PFAM); G3DSA:3.90.180.10 (GENE3D); PTHR43350 (PANTHER); NON_CYTOPLASMIC_DOMAIN (PHOBIUS); TRANSMEMBRANE (PHOBIUS); CYTOPLASMIC_DOMAIN (PHOBIUS); TRANSMEMBRANE (PHOBIUS); CYTOPLASMIC_DOMAIN (PHOBIUS); IPR011032 (SUPERFAMILY); IPR036291 (SUPERFAMILY)	F:GO:0016491	F:oxidoreductase activity
ZmB_v2_02470	chrB	35563738	35568168	643	Braker3		LC	24	dnaJ protein	P:GO:0009408; P:GO:0042026; F:GO:0005524; F:GO:0030544; F:GO:0046872; F:GO:0051082; C:GO:0005783; C:GO:0005829	P:response to heat; P:protein refolding; F:ATP binding; F:Hsp70 protein binding; F:metal ion binding; F:unfolded protein binding; C:endoplasmic reticulum; C:cytosol			G3DSA:2.60.260.20 (GENE3D); IPR002939 (PFAM); IPR044713 (PANTHER); cd10747 (CDD); IPR008971 (SUPERFAMILY)	P:GO:0006457; P:GO:0042026; F:GO:0030544; F:GO:0051082; F:GO:0051087; C:GO:0005737; C:GO:0005829	P:protein folding; P:protein refolding; F:Hsp70 protein binding; F:unfolded protein binding; F:protein-folding chaperone binding; C:cytoplasm; C:cytosol
ZmB_v2_02480	chrB	35568268	35569231	223	Braker3		LC	1	pyrroline-5-carboxylate reductase	P:GO:0006561; F:GO:0016491	P:proline biosynthetic process; F:oxidoreductase activity	EC:1	Oxidoreductases	G3DSA:3.40.50.720 (GENE3D)	no GO terms	no GO terms
ZmB_v2_02490	chrB	35645856	35648322	370	Braker3	modified_v1	LC	20	Enhancer of polycomb-like transcription factor protein	P:GO:0006357; P:GO:0006508; P:GO:0032259; F:GO:0008168; F:GO:0008234; C:GO:0005634; C:GO:0032777; C:GO:0035267	P:regulation of transcription by RNA polymerase II; P:proteolysis; P:methylation; F:methyltransferase activity; F:cysteine-type peptidase activity; C:nucleus; C:piccolo histone acetyltransferase complex; C:NuA4 histone acetyltransferase complex	EC:3.4; EC:2.1.1	Acting on peptide bonds (peptidases); Transferring one-carbon groups	PTHR48299 (PANTHER)	no GO terms	no GO terms
ZmB_v2_02500	chrB	35648445	35650765	104	Braker3		LC	1	Sterol 3-beta-glucosyltransferase UGT80A2	P:GO:0005975; P:GO:0030259; F:GO:0016906	P:carbohydrate metabolic process; P:lipid glycosylation; F:sterol 3-beta-glucosyltransferase activity	EC:2.4.1.173	Sterol 3-beta-glucosyltransferase	G3DSA:3.40.50.2000 (GENE3D); IPR004276 (PFAM); IPR050426 (PANTHER); SSF53756 (SUPERFAMILY)	P:GO:0005975; P:GO:0030259; F:GO:0016758	P:carbohydrate metabolic process; P:lipid glycosylation; F:hexosyltransferase activity
ZmB_v2_02510	chrB	35651780	35672026	1860	Braker3		LC	77	---NA---					no IPS match	no IPS match	no IPS match
ZmB_v2_02520	chrB	35773579	35779812	659	Braker3		LC	21	hydroxycinnamoyltransferase 2	F:GO:0016747; C:GO:0016020	F:acyltransferase activity, transferring groups other than amino-acyl groups; C:membrane	EC:2.3.1	Acyltransferases	TRANSMEMBRANE (PHOBIUS); NON_CYTOPLASMIC_DOMAIN (PHOBIUS); CYTOPLASMIC_DOMAIN (PHOBIUS)	no GO terms	no GO terms
ZmB_v2_02530	chrB	35822794	35823758	219	transfered_v1		LC	1	hypothetical protein ZEAMMB73_Zm00001d051029	F:GO:0003676; F:GO:0008270	F:nucleic acid binding; F:zinc ion binding			no IPS match	no IPS match	no IPS match
ZmB_v2_02540	chrB	35839816	35844307	107	Braker3		LC	4	Two-component response regulator-like APRR9	P:GO:0000160; P:GO:0006355; P:GO:0009736; P:GO:0009909; P:GO:0048511; F:GO:0003700; C:GO:0005634; C:GO:0016020	P:phosphorelay signal transduction system; P:regulation of DNA-templated transcription; P:cytokinin-activated signaling pathway; P:regulation of flower development; P:rhythmic process; F:DNA-binding transcription factor activity; C:nucleus; C:membrane			no IPS match	no IPS match	no IPS match
ZmB_v2_02550	chrB	35882264	35886495	221	Braker3		LC	2	hypothetical protein	F:GO:0003676; F:GO:0008270; C:GO:0016020	F:nucleic acid binding; F:zinc ion binding; C:membrane			no IPS match	no IPS match	no IPS match
ZmB_v2_02560	chrB	35906277	35917422	103	Braker3		LC	1	microtubule-binding protein TANGLED1	P:GO:0000911; P:GO:2000694; F:GO:0008017; C:GO:0005819; C:GO:0005875; C:GO:0009524; C:GO:0009574	P:cytokinesis by cell plate formation; P:regulation of phragmoplast microtubule organization; F:microtubule binding; C:spindle; C:microtubule associated complex; C:phragmoplast; C:preprophase band			IPR044709 (PANTHER)	P:GO:0000911; P:GO:2000694; F:GO:0008017; C:GO:0005875; C:GO:0009574	P:cytokinesis by cell plate formation; P:regulation of phragmoplast microtubule organization; F:microtubule binding; C:microtubule associated complex; C:preprophase band
ZmB_v2_02570	chrB	35919164	35924121	204	transfered_v1		LC	1	putative galacturonosyltransferase-like 9	P:GO:0005992; P:GO:0071555; F:GO:0005516; F:GO:0016757; C:GO:0005794	P:trehalose biosynthetic process; P:cell wall organization; F:calmodulin binding; F:glycosyltransferase activity; C:Golgi apparatus	EC:2.4	Glycosyltransferases	no IPS match	no IPS match	no IPS match
ZmB_v2_02580	chrB	35927354	35932259	163	Braker3		LC	1	Cysteine protease 1	P:GO:0051603; F:GO:0004197; C:GO:0005615; C:GO:0005764	P:proteolysis involved in protein catabolic process; F:cysteine-type endopeptidase activity; C:extracellular space; C:lysosome	EC:3.4.22	Acting on peptide bonds (peptidases)	IPR000668 (SMART); IPR000668 (PFAM); G3DSA:3.90.70.10 (GENE3D); IPR013128 (PANTHER); IPR039417 (CDD); IPR038765 (SUPERFAMILY)	P:GO:0006508; P:GO:0051603; F:GO:0004197; F:GO:0008234; C:GO:0005615; C:GO:0005764	P:proteolysis; P:proteolysis involved in protein catabolic process; F:cysteine-type endopeptidase activity; F:cysteine-type peptidase activity; C:extracellular space; C:lysosome
ZmB_v2_02590	chrB	35937404	35939984	348	Braker3		LC	12	Beta-amylase 3, chloroplastic-like	P:GO:0000272; F:GO:0016161; F:GO:0102229; C:GO:0016020	P:polysaccharide catabolic process; F:beta-amylase activity; F:amylopectin maltohydrolase activity; C:membrane	EC:3.2.1.2	Beta-amylase	no IPS match	no IPS match	no IPS match
ZmB_v2_02600	chrB	35976294	35979934	161	Braker3		LC	9	2-isopropylmalate synthase B	P:GO:0009098; P:GO:0019298; F:GO:0003852; C:GO:0005829; C:GO:0009507; C:GO:0016020	P:L-leucine biosynthetic process; P:coenzyme B biosynthetic process; F:2-isopropylmalate synthase activity; C:cytosol; C:chloroplast; C:membrane	EC:2.3.3.13	2-isopropylmalate synthase	CYTOPLASMIC_DOMAIN (PHOBIUS); NON_CYTOPLASMIC_DOMAIN (PHOBIUS); TRANSMEMBRANE (PHOBIUS)	no GO terms	no GO terms
ZmB_v2_02610	chrB	36026181	36030657	375	Braker3		HC	1	programmed cell death 6-interacting protein-like	P:GO:0015074; F:GO:0003676	P:DNA integration; F:nucleic acid binding			PF14223 (PFAM); PTHR47481 (PANTHER)	no GO terms	no GO terms
ZmB_v2_02620	chrB	36031790	36039986	285	Braker3		LC	1	alpha/beta-Hydrolases superfamily protein	P:GO:0015031; F:GO:0003677; F:GO:0004672; F:GO:0016788; C:GO:0005789; C:GO:0009507	P:protein transport; F:DNA binding; F:protein kinase activity; F:hydrolase activity, acting on ester bonds; C:endoplasmic reticulum membrane; C:chloroplast	EC:2.7.1; EC:3.1	Transferring phosphorus-containing groups; Acting on ester bonds	G3DSA:1.10.10.60 (GENE3D); G3DSA:1.10.510.10 (GENE3D); IPR001245 (PFAM); IPR001005 (PFAM); PTHR47909 (PANTHER); IPR017930 (PROSITE_PROFILES); IPR001005 (CDD); IPR011009 (SUPERFAMILY); IPR009057 (SUPERFAMILY)	P:GO:0006468; F:GO:0004672; C:GO:0009507	P:protein phosphorylation; F:protein kinase activity; C:chloroplast
ZmB_v2_02630	chrB	36040161	36041564	67	Braker3		LC	1	Two-component response regulator ORR4	P:GO:0000160; P:GO:0009736	P:phosphorelay signal transduction system; P:cytokinin-activated signaling pathway			no IPS match	no IPS match	no IPS match
ZmB_v2_02640	chrB	36041584	36053555	445	Braker3		LC	9	HVA22-like protein i	C:GO:0016020	C:membrane			no IPS match	no IPS match	no IPS match
ZmB_v2_02650	chrB	36340442	36344547	433	Braker3		LC	3	putative gag-pol polyprotein	P:GO:0043170; P:GO:0044238; F:GO:0003824	P:macromolecule metabolic process; P:primary metabolic process; F:catalytic activity			IPR043128 (G3DSA:3.30.70.GENE3D); IPR021109 (G3DSA:2.40.70.GENE3D); IPR005162 (PFAM); PF08284 (PFAM); G3DSA:3.10.10.10 (GENE3D); IPR043128 (G3DSA:3.30.70.GENE3D); IPR000477 (PFAM); IPR053134 (PANTHER); CYTOPLASMIC_DOMAIN (PHOBIUS); NON_CYTOPLASMIC_DOMAIN (PHOBIUS); TRANSMEMBRANE (PHOBIUS); IPR000477 (PROSITE_PROFILES); cd00303 (CDD); cd01647 (CDD); IPR043502 (SUPERFAMILY); IPR021109 (SUPERFAMILY)	no GO terms	no GO terms
ZmB_v2_02660	chrB	36435301	36444365	1039	transfered_v1		LC	40	ATP-dependent DNA helicase PIF1	P:GO:0000723; P:GO:0006260; P:GO:0006281; P:GO:0006310; P:GO:0032508; F:GO:0003677; F:GO:0003678; F:GO:0005524; F:GO:0016887; C:GO:0005657	P:telomere maintenance; P:DNA replication; P:DNA repair; P:DNA recombination; P:DNA duplex unwinding; F:DNA binding; F:DNA helicase activity; F:ATP binding; F:ATP hydrolysis activity; C:replication fork	EC:3.6.1.15	Nucleoside-triphosphate phosphatase	IPR049163 (PFAM); IPR027417 (G3DSA:3.40.50.GENE3D); PTHR23274 (PANTHER); cd18809 (CDD); IPR027417 (SUPERFAMILY)	P:GO:0006260; P:GO:0032508; C:GO:0005657	P:DNA replication; P:DNA duplex unwinding; C:replication fork
ZmB_v2_02670	chrB	36451155	36458507	1076	Braker3		LC	38	protein WHAT'S THIS FACTOR 1 homolog, chloroplastic-like	F:GO:0003723; F:GO:0016787	F:RNA binding; F:hydrolase activity	EC:3	Hydrolases	IPR021099 (PFAM); IPR045040 (PANTHER)	F:GO:0003723	F:RNA binding
ZmB_v2_02680	chrB	36463488	36467955	257	Braker3	modified_v1	LC	1	La protein 1	P:GO:0006396; F:GO:0003729; C:GO:0005654; C:GO:0016020; C:GO:1990904	P:RNA processing; F:mRNA binding; C:nucleoplasm; C:membrane; C:ribonucleoprotein complex			IPR036388 (G3DSA:1.10.10.GENE3D); IPR045180 (PANTHER); CYTOPLASMIC_DOMAIN (PHOBIUS); NON_CYTOPLASMIC_DOMAIN (PHOBIUS); TRANSMEMBRANE (PHOBIUS)	F:GO:0003723	F:RNA binding
ZmB_v2_02690	chrB	36470111	36491424	162	Braker3		LC	1	Protein STRICTOSIDINE SYNTHASE-LIKE 3	P:GO:0009058; P:GO:0009903; P:GO:0009904; F:GO:0016787; F:GO:0016844; C:GO:0005773; C:GO:0005829; C:GO:0012505	P:biosynthetic process; P:chloroplast avoidance movement; P:chloroplast accumulation movement; F:hydrolase activity; F:strictosidine synthase activity; C:vacuole; C:cytosol; C:endomembrane system			no IPS match	no IPS match	no IPS match
ZmB_v2_02700	chrB	36712857	36718742	571	Braker3		LC	18	Putative alpha-L-arabinofuranosidase family protein	P:GO:0006359; P:GO:0046373; F:GO:0016301; F:GO:0019887; F:GO:0046556; C:GO:0005737; C:GO:0005956; C:GO:0034456	P:regulation of transcription by RNA polymerase III; P:L-arabinose metabolic process; F:kinase activity; F:protein kinase regulator activity; F:alpha-L-arabinofuranosidase activity; C:cytoplasm; C:protein kinase CK2 complex; C:UTP-C complex	EC:2.7; EC:3.2.1.55	Transferring phosphorus-containing groups; Non-reducing end alpha-L-arabinofuranosidase	no IPS match	no IPS match	no IPS match
ZmB_v2_02710	chrB	37021596	37025032	119	Braker3		LC	1	---NA---					no IPS match	no IPS match	no IPS match
ZmB_v2_02720	chrB	37025302	37029835	334	Braker3		LC	10	Cullin-1	P:GO:0006511; F:GO:0031625	P:ubiquitin-dependent protein catabolic process; F:ubiquitin protein ligase binding			no IPS match	no IPS match	no IPS match
ZmB_v2_02730	chrB	37060421	37067303	341	Braker3		LC	11	vacuolar pyrophosphatase	P:GO:1902600; F:GO:0004427; F:GO:0009678; C:GO:0016020	P:proton transmembrane transport; F:inorganic diphosphate phosphatase activity; F:diphosphate hydrolysis-driven proton transmembrane transporter activity; C:membrane	EC:7.1.3.1; EC:3.6.1.1	H(+)-exporting diphosphatase; Inorganic diphosphatase	IPR004131 (PFAM); IPR004131 (PANTHER)	P:GO:1902600; F:GO:0004427; F:GO:0009678; C:GO:0016020	P:proton transmembrane transport; F:inorganic diphosphate phosphatase activity; F:diphosphate hydrolysis-driven proton transmembrane transporter activity; C:membrane
ZmB_v2_02740	chrB	37073836	37078192	235	Braker3		LC	7	Lysine--tRNA ligase cytoplasmic	P:GO:0006430; P:GO:0015966; P:GO:0043032; F:GO:0000049; F:GO:0003877; F:GO:0004824; F:GO:0005524; C:GO:0005615; C:GO:0005634; C:GO:0005739; C:GO:0005829; C:GO:0017101	P:lysyl-tRNA aminoacylation; P:diadenosine tetraphosphate biosynthetic process; P:positive regulation of macrophage activation; F:tRNA binding; F:ATP:ADP adenylyltransferase activity; F:lysine-tRNA ligase activity; F:ATP binding; C:extracellular space; C:nucleus; C:mitochondrion; C:cytosol; C:aminoacyl-tRNA synthetase multienzyme complex	EC:2.7.7.53; EC:6.1.1.6	ATP adenylyltransferase; Lysine--tRNA ligase	SIGNAL_PEPTIDE (PHOBIUS); NON_CYTOPLASMIC_DOMAIN (PHOBIUS); SIGNAL_PEPTIDE_C_REGION (PHOBIUS); SIGNAL_PEPTIDE_N_REGION (PHOBIUS); SIGNAL_PEPTIDE_H_REGION (PHOBIUS)	no GO terms	no GO terms
ZmB_v2_02750	chrB	37099831	37100477	146	transfered_v1		LC	6	AT-rich interactive domain-containing protein 5-like	P:GO:0006357; P:GO:0008652; P:GO:0009073; P:GO:0009408; P:GO:0009423; P:GO:0009860; F:GO:0003677; F:GO:0003849; F:GO:0016491; C:GO:0005634; C:GO:0005788; C:GO:0009507; C:GO:0016020	P:regulation of transcription by RNA polymerase II; P:amino acid biosynthetic process; P:aromatic amino acid family biosynthetic process; P:response to heat; P:chorismate biosynthetic process; P:pollen tube growth; F:DNA binding; F:3-deoxy-7-phosphoheptulonate synthase activity; F:oxidoreductase activity; C:nucleus; C:endoplasmic reticulum lumen; C:chloroplast; C:membrane	EC:1; EC:2.5.1.54	Oxidoreductases; 3-deoxy-7-phosphoheptulonate synthase	no IPS match	no IPS match	no IPS match
ZmB_v2_02760	chrB	37101733	37109310	738	Braker3		LC	3	putative serine/threonine-protein kinase-like protein CCR3	P:GO:0006357; F:GO:0003677; F:GO:0004674; F:GO:0005524; F:GO:0030246; F:GO:0042803; C:GO:0005634; C:GO:0016020	P:regulation of transcription by RNA polymerase II; F:DNA binding; F:protein serine/threonine kinase activity; F:ATP binding; F:carbohydrate binding; F:protein homodimerization activity; C:nucleus; C:membrane	EC:2.7.11.1	Non-specific serine/threonine protein kinase	PTHR47460 (PANTHER); IPR009091 (SUPERFAMILY)	no GO terms	no GO terms
ZmB_v2_02770	chrB	37159870	37161557	217	Braker3		HC	1	cinnamoyl-CoA reductase-like SNL6	F:GO:0016616	F:oxidoreductase activity, acting on the CH-OH group of donors, NAD or NADP as acceptor	EC:1.1.1	Acting on the CH-OH group of donors	G3DSA:3.40.50.720 (GENE3D); IPR050425 (PANTHER); IPR036291 (SUPERFAMILY)	F:GO:0016616	F:oxidoreductase activity, acting on the CH-OH group of donors, NAD or NADP as acceptor
ZmB_v2_02780	chrB	37191491	37196058	163	transfered_v1		LC	1	translation initiation factor 3 (IF-3) family protein	P:GO:0006413; F:GO:0003743	P:translational initiation; F:translation initiation factor activity			no IPS match	no IPS match	no IPS match
ZmB_v2_02790	chrB	37223352	37235919	1279	Braker3	modified_RNA_seq	LC	77	Apyrase 1	P:GO:0009134; F:GO:0005524; F:GO:0017110; C:GO:0016020	P:nucleoside diphosphate catabolic process; F:ATP binding; F:nucleoside diphosphate phosphatase activity; C:membrane	EC:3.6.1.6	Nucleoside diphosphate phosphatase	SIGNAL_PEPTIDE_H_REGION (PHOBIUS); SIGNAL_PEPTIDE_N_REGION (PHOBIUS); SIGNAL_PEPTIDE_C_REGION (PHOBIUS); NON_CYTOPLASMIC_DOMAIN (PHOBIUS); TRANSMEMBRANE (PHOBIUS); TRANSMEMBRANE (PHOBIUS); NON_CYTOPLASMIC_DOMAIN (PHOBIUS); TRANSMEMBRANE (PHOBIUS); CYTOPLASMIC_DOMAIN (PHOBIUS); CYTOPLASMIC_DOMAIN (PHOBIUS); SIGNAL_PEPTIDE (PHOBIUS)	no GO terms	no GO terms
ZmB_v2_02800	chrB	37236807	37239785	290	Braker3		HC	1	ribonuclease H-like domain-containing protein	P:GO:0006259; P:GO:0009059; F:GO:0004812; F:GO:0097159	P:DNA metabolic process; P:macromolecule biosynthetic process; F:aminoacyl-tRNA ligase activity; F:organic cyclic compound binding	EC:6.1.1	Forming carbon-oxygen bonds	IPR036397 (G3DSA:3.30.420.GENE3D); PTHR42648 (PANTHER); IPR001584 (PROSITE_PROFILES); IPR012337 (SUPERFAMILY)	P:GO:0015074; F:GO:0003676	P:DNA integration; F:nucleic acid binding
ZmB_v2_02810	chrB	37243784	37248013	243	Braker3		LC	5	Protein TIFY 6b	P:GO:0009611; P:GO:0031347; P:GO:2000022; C:GO:0005634	P:response to wounding; P:regulation of defense response; P:regulation of jasmonic acid mediated signaling pathway; C:nucleus			IPR010399 (SMART); IPR010399 (PFAM); IPR040390 (PANTHER); IPR010399 (PROSITE_PROFILES)	P:GO:0009611; P:GO:0031347; P:GO:2000022; C:GO:0005634	P:response to wounding; P:regulation of defense response; P:regulation of jasmonic acid mediated signaling pathway; C:nucleus
ZmB_v2_02820	chrB	37848554	37856638	143	Braker3		LC	1	Late embryogenesis abundant (LEA) hydroxyproline-rich glycoprotein family	P:GO:0009269; C:GO:0005886	P:response to desiccation; C:plasma membrane			no IPS match	no IPS match	no IPS match
ZmB_v2_02830	chrB	38173945	38180992	770	transfered_v1		LC	19	CACTA TnpD transposase	P:GO:0032196	P:transposition			IPR004252 (PFAM); IPR039266 (PANTHER)	P:GO:0032196	P:transposition
ZmB_v2_02840	chrB	38191007	38195616	667	Braker3	modified_v1	LC	15	protein ANTAGONIST OF LIKE HETEROCHROMATIN PROTEIN 1-like isoform X1	F:GO:0046872	F:metal ion binding			IPR027806 (PFAM); PTHR22930 (PANTHER)	no GO terms	no GO terms
ZmB_v2_02850	chrB	38383191	38384688	134	Braker3		LC	1	uncharacterized protein LOC103650306 isoform X3					PTHR33170 (PANTHER)	no GO terms	no GO terms
ZmB_v2_02860	chrB	38796052	38799659	190	Braker3		LC	8	Chorismate mutase 2	P:GO:0006400; P:GO:0008652; P:GO:0009073; P:GO:0015940; P:GO:0015979; P:GO:0046417; P:GO:1990481; F:GO:0000287; F:GO:0003729; F:GO:0003864; F:GO:0004106; F:GO:0009982; F:GO:0042803; C:GO:0005739; C:GO:0005829	P:tRNA modification; P:amino acid biosynthetic process; P:aromatic amino acid family biosynthetic process; P:pantothenate biosynthetic process; P:photosynthesis; P:chorismate metabolic process; P:mRNA pseudouridine synthesis; F:magnesium ion binding; F:mRNA binding; F:3-methyl-2-oxobutanoate hydroxymethyltransferase activity; F:chorismate mutase activity; F:pseudouridine synthase activity; F:prot…	EC:2.1.2.11; EC:5.4.99.5	3-methyl-2-oxobutanoate hydroxymethyltransferase; Chorismate mutase	IPR037039 (G3DSA:1.10.590.GENE3D); IPR008238 (PANTHER); IPR036263 (SUPERFAMILY)	P:GO:0009073; P:GO:0046417; F:GO:0004106; C:GO:0005737	P:aromatic amino acid family biosynthetic process; P:chorismate metabolic process; F:chorismate mutase activity; C:cytoplasm
ZmB_v2_02870	chrB	39021518	39023018	214	Braker3	modified_v1	LC	2	F-box protein At-B	P:GO:0006357; P:GO:0006412; P:GO:0006886; P:GO:0016192; P:GO:0031146; F:GO:0003735; F:GO:0008420; C:GO:0005634; C:GO:0005739; C:GO:0005794; C:GO:0005840; C:GO:0019005	P:regulation of transcription by RNA polymerase II; P:translation; P:intracellular protein transport; P:vesicle-mediated transport; P:SCF-dependent proteasomal ubiquitin-dependent protein catabolic process; F:structural constituent of ribosome; F:RNA polymerase II CTD heptapeptide repeat phosphatase activity; C:nucleus; C:mitochondrion; C:Golgi apparatus; C:ribosome; C:SCF ubiquitin ligase complex	EC:3.1.3.16	Protein-serine/threonine phosphatase	no IPS match	no IPS match	no IPS match
ZmB_v2_02880	chrB	39088400	39089596	318	Braker3		HC	1	unnamed protein product					IPR013087 (PFAM); PTHR47068 (PANTHER); IPR013087 (PROSITE_PROFILES)	no GO terms	no GO terms
ZmB_v2_02890	chrB	41125966	41127280	135	Braker3		HC	1	putative nuclease HARBI1					no IPS match	no IPS match	no IPS match
ZmB_v2_02900	chrB	41581403	41584581	245	transfered_v1		HC	1	cytochrome c oxidase subunit 3	P:GO:0006123; P:GO:1902600; F:GO:0004129; C:GO:0005743	P:mitochondrial electron transport, cytochrome c to oxygen; P:proton transmembrane transport; F:cytochrome-c oxidase activity; C:mitochondrial inner membrane	EC:1.9; EC:7.1.1.9	Acting on a heme group of donors; Cytochrome-c oxidase	G3DSA:1.10.287.70 (GENE3D); IPR013833 (G3DSA:1.20.120.GENE3D); IPR000298 (PFAM); IPR024791 (PANTHER); TRANSMEMBRANE (PHOBIUS); NON_CYTOPLASMIC_DOMAIN (PHOBIUS); CYTOPLASMIC_DOMAIN (PHOBIUS); TRANSMEMBRANE (PHOBIUS); CYTOPLASMIC_DOMAIN (PHOBIUS); CYTOPLASMIC_DOMAIN (PHOBIUS); NON_CYTOPLASMIC_DOMAIN (PHOBIUS); TRANSMEMBRANE (PHOBIUS); NON_CYTOPLASMIC_DOMAIN (PHOBIUS); TRANSMEMBRANE (PHOBIUS); TRANS…	P:GO:0006123; P:GO:0009060; P:GO:0019646; P:GO:0022904; F:GO:0004129; F:GO:0009055; C:GO:0005739; C:GO:0016020	P:mitochondrial electron transport, cytochrome c to oxygen; P:aerobic respiration; P:aerobic electron transport chain; P:respiratory electron transport chain; F:cytochrome-c oxidase activity; F:electron transfer activity; C:mitochondrion; C:membrane
ZmB_v2_02910	chrB	41659664	41663275	601	Braker3	modified_v1	LC	16	protein TRAUCO	F:GO:0000976; C:GO:0048188	F:transcription cis-regulatory region binding; C:Set1C/COMPASS complex			IPR043136 (G3DSA:2.60.120.GENE3D); IPR037353 (PANTHER); IPR001870 (PROSITE_PROFILES); cd12872 (CDD); IPR013320 (SUPERFAMILY)	P:GO:0051568; F:GO:0000976; C:GO:0048188	P:obsolete histone H3-K4 methylation; F:transcription cis-regulatory region binding; C:Set1C/COMPASS complex
ZmB_v2_02920	chrB	42001829	42003386	117	Braker3		LC	1	transcription initiation factor TFIID subunit 5	P:GO:0006367; F:GO:0016251; C:GO:0005669	P:transcription initiation at RNA polymerase II promoter; F:RNA polymerase II general transcription initiation factor activity; C:transcription factor TFIID complex			IPR001680 (SMART); IPR015943 (G3DSA:2.130.10.GENE3D); IPR001680 (PFAM); PTHR19879 (PANTHER); IPR001680 (PROSITE_PROFILES); PS50294 (PROSITE_PROFILES); PS50294 (PROSITE_PROFILES); IPR001680 (PROSITE_PROFILES); IPR036322 (SUPERFAMILY)	P:GO:0006367; F:GO:0005515; F:GO:0016251; C:GO:0005669	P:transcription initiation at RNA polymerase II promoter; F:protein binding; F:RNA polymerase II general transcription initiation factor activity; C:transcription factor TFIID complex
ZmB_v2_02930	chrB	42617434	42620812	415	transfered_v1		HC	1	uncharacterized protein LOC103635282					IPR004252 (PFAM); PTHR33063 (PANTHER)	no GO terms	no GO terms
ZmB_v2_02940	chrB	42971563	42977914	341	transfered_v1		LC	16	Ornithine carbamoyltransferase, chloroplastic	P:GO:0019240; P:GO:0042450; F:GO:0004585; C:GO:0043231	P:citrulline biosynthetic process; P:arginine biosynthetic process via ornithine; F:ornithine carbamoyltransferase activity; C:intracellular membrane-bounded organelle	EC:2.1.3.3	Ornithine carbamoyltransferase	IPR036901 (G3DSA:3.40.50.GENE3D); IPR006131 (PFAM); PTHR45753 (PANTHER); TRANSMEMBRANE (PHOBIUS); CYTOPLASMIC_DOMAIN (PHOBIUS); NON_CYTOPLASMIC_DOMAIN (PHOBIUS); IPR036901 (SUPERFAMILY)	P:GO:0006520; P:GO:0019240; P:GO:0042450; F:GO:0004585; F:GO:0016597; F:GO:0016743; C:GO:0043231	P:amino acid metabolic process; P:citrulline biosynthetic process; P:arginine biosynthetic process via ornithine; F:ornithine carbamoyltransferase activity; F:amino acid binding; F:carboxyl- or carbamoyltransferase activity; C:intracellular membrane-bounded organelle
ZmB_v2_02950	chrB	43189035	43193730	1002	Braker3		LC	52	disrupted meiotic cDNA 1 protein	P:GO:0000730; P:GO:0006312; P:GO:0007131; P:GO:0042148; P:GO:0070192; F:GO:0000150; F:GO:0003690; F:GO:0003697; F:GO:0005524; F:GO:0140664; C:GO:0000794	P:DNA recombinase assembly; P:mitotic recombination; P:reciprocal meiotic recombination; P:DNA strand invasion; P:chromosome organization involved in meiotic cell cycle; F:DNA strand exchange activity; F:double-stranded DNA binding; F:single-stranded DNA binding; F:ATP binding; F:ATP-dependent DNA damage sensor activity; C:condensed nuclear chromosome			IPR013632 (PFAM); IPR027417 (G3DSA:3.40.50.GENE3D); PTHR22942 (PANTHER); IPR020588 (PROSITE_PROFILES); IPR020587 (PROSITE_PROFILES); IPR027417 (SUPERFAMILY)	P:GO:0000730; P:GO:0006259; P:GO:0006281; P:GO:0006312; P:GO:0007131; P:GO:0042148; P:GO:0070192; F:GO:0000150; F:GO:0003677; F:GO:0003690; F:GO:0003697; F:GO:0005524; F:GO:0008094; F:GO:0140664; C:GO:0000794	P:DNA recombinase assembly; P:DNA metabolic process; P:DNA repair; P:mitotic recombination; P:reciprocal meiotic recombination; P:DNA strand invasion; P:chromosome organization involved in meiotic cell cycle; F:DNA strand exchange activity; F:DNA binding; F:double-stranded DNA binding; F:single-stranded DNA binding; F:ATP binding; F:ATP-dependent activity, acting on DNA; F:ATP-dependent DNA damag…
ZmB_v2_02960	chrB	43541532	43547252	457	Braker3		LC	15	translocation protein-related	P:GO:0009555; P:GO:0031204; C:GO:0005789	P:pollen development; P:post-translational protein targeting to membrane, translocation; C:endoplasmic reticulum membrane			PR00301 (PRINTS); G3DSA:3.30.420.40 (GENE3D); IPR013126 (PFAM); G3DSA:3.30.420.40 (GENE3D); IPR013126 (PANTHER); IPR043129 (SUPERFAMILY); IPR043129 (SUPERFAMILY)	P:GO:0030433; P:GO:0030968; F:GO:0005524; F:GO:0140662; C:GO:0005634; C:GO:0005737; C:GO:0005788; C:GO:0016020; C:GO:0034663	P:obsolete ubiquitin-dependent ERAD pathway; P:endoplasmic reticulum unfolded protein response; F:ATP binding; F:ATP-dependent protein folding chaperone; C:nucleus; C:cytoplasm; C:endoplasmic reticulum lumen; C:membrane; C:endoplasmic reticulum chaperone complex
ZmB_v2_02970	chrB	43660103	43660721	68	Braker3		LC	1	CSC1-like protein RXW8	P:GO:0034220; F:GO:0005227; C:GO:0005886	P:monoatomic ion transmembrane transport; F:calcium-activated cation channel activity; C:plasma membrane			IPR045122 (PANTHER); TRANSMEMBRANE (PHOBIUS); NON_CYTOPLASMIC_DOMAIN (PHOBIUS); CYTOPLASMIC_DOMAIN (PHOBIUS)	F:GO:0005227; C:GO:0005886	F:calcium-activated cation channel activity; C:plasma membrane
ZmB_v2_02980	chrB	44177225	44183461	383	Braker3		LC	1	DNA-directed DNA polymerases	P:GO:0006271; P:GO:0006297; P:GO:1904161; F:GO:0003887; C:GO:0043625	P:DNA strand elongation involved in DNA replication; P:nucleotide-excision repair, DNA gap filling; P:DNA synthesis involved in UV-damage excision repair; F:DNA-directed DNA polymerase activity; C:delta DNA polymerase complex	EC:2.7.7.7	DNA-directed DNA polymerase	IPR019038 (PANTHER)	P:GO:0006260; P:GO:0006271; P:GO:0006297; P:GO:1904161; F:GO:0003887; C:GO:0005634; C:GO:0043625	P:DNA replication; P:DNA strand elongation involved in DNA replication; P:nucleotide-excision repair, DNA gap filling; P:DNA synthesis involved in UV-damage excision repair; F:DNA-directed DNA polymerase activity; C:nucleus; C:delta DNA polymerase complex
ZmB_v2_02990	chrB	44464932	44472869	267	Braker3		LC	1	Mediator of RNA polymerase II transcription subunit 36a	P:GO:0000494; P:GO:0006261; P:GO:0006281; P:GO:0006338; P:GO:0031167; P:GO:0071897; F:GO:0003677; F:GO:0003689; F:GO:0003723; F:GO:0003887; F:GO:0005524; F:GO:0008649; F:GO:0016887; F:GO:1990259; C:GO:0005663; C:GO:0005730; C:GO:0009360; C:GO:0015030; C:GO:0016020; C:GO:0031428; C:GO:0032040	P:box C/D sno(s)RNA 3'-end processing; P:DNA-templated DNA replication; P:DNA repair; P:chromatin remodeling; P:rRNA methylation; P:DNA biosynthetic process; F:DNA binding; F:DNA clamp loader activity; F:RNA binding; F:DNA-directed DNA polymerase activity; F:ATP binding; F:rRNA methyltransferase activity; F:ATP hydrolysis activity; F:histone H2AQ104 methyltransferase activity; C:DNA replication f…	EC:2.7.7.7; EC:2.1.1; EC:3.6.1.15	DNA-directed DNA polymerase; Transferring one-carbon groups; Nucleoside-triphosphate phosphatase	IPR000692 (PRINTS); IPR000692 (SMART); IPR000692 (PFAM); IPR029063 (G3DSA:3.40.50.GENE3D); PTHR10335 (PANTHER); IPR029063 (SUPERFAMILY)	P:GO:0000494; P:GO:0006364; P:GO:0031167; F:GO:0003723; F:GO:0008168; F:GO:0008649; F:GO:1990259; C:GO:0005730; C:GO:0031428; C:GO:0032040	P:box C/D sno(s)RNA 3'-end processing; P:rRNA processing; P:rRNA methylation; F:RNA binding; F:methyltransferase activity; F:rRNA methyltransferase activity; F:histone H2AQ104 methyltransferase activity; C:nucleolus; C:box C/D methylation guide snoRNP complex; C:small-subunit processome
ZmB_v2_03000	chrB	44476017	44476382	69	Braker3		LC	1	plant-specific domain TIGR01589 family protein	C:GO:0005737; C:GO:0012505; C:GO:0043231	C:cytoplasm; C:endomembrane system; C:intracellular membrane-bounded organelle			IPR006476 (PFAM); IPR006476 (PANTHER)	no GO terms	no GO terms
ZmB_v2_03010	chrB	44681133	44690725	127	Braker3		LC	1	hypothetical protein					SIGNAL_PEPTIDE (PHOBIUS); SIGNAL_PEPTIDE_N_REGION (PHOBIUS); SIGNAL_PEPTIDE_H_REGION (PHOBIUS); SIGNAL_PEPTIDE_C_REGION (PHOBIUS); NON_CYTOPLASMIC_DOMAIN (PHOBIUS)	no GO terms	no GO terms
ZmB_v2_03020	chrB	45013515	45017903	135	Braker3		LC	12	UPF0664 stress-induced protein C29B12.11c	P:GO:0045893; F:GO:0003713; F:GO:0031490; C:GO:0005634	P:positive regulation of DNA-templated transcription; F:transcription coactivator activity; F:chromatin DNA binding; C:nucleus			no IPS match	no IPS match	no IPS match
ZmB_v2_03030	chrB	45161458	45162156	195	Braker3		LC	1	T-complex protein 11	P:GO:0010737	P:protein kinase A signaling			IPR008862 (PFAM); IPR008862 (PANTHER)	P:GO:0007165	P:signal transduction
ZmB_v2_03040	chrB	45665971	45672247	570	Braker3		LC	15	putative ubiquitin-like-specific protease 1B	P:GO:0006259; P:GO:0009969; P:GO:0019538; P:GO:0051276; F:GO:0004386; F:GO:0008234; F:GO:0008417; C:GO:0043231	P:DNA metabolic process; P:xyloglucan biosynthetic process; P:protein metabolic process; P:chromosome organization; F:helicase activity; F:cysteine-type peptidase activity; F:fucosyltransferase activity; C:intracellular membrane-bounded organelle	EC:3.4; EC:2.4.1	Acting on peptide bonds (peptidases); Glycosyltransferases	no IPS match	no IPS match	no IPS match
ZmB_v2_03050	chrB	45702880	45708894	293	Braker3		LC	12	hypothetical protein ZEAMMB73_Zm00001d018002	C:GO:0016020	C:membrane			no IPS match	no IPS match	no IPS match
ZmB_v2_03060	chrB	45866768	45868275	243	Braker3		HC	1	smr domain containing protein					IPR002625 (SMART); IPR013899 (SMART); IPR036063 (G3DSA:3.30.1370.GENE3D); IPR013899 (PFAM); IPR053242 (PANTHER); IPR002625 (PROSITE_PROFILES); IPR036063 (SUPERFAMILY)	no GO terms	no GO terms
ZmB_v2_03070	chrB	45870101	45874510	779	Braker3		LC	25	Methionine S-methyltransferase	P:GO:0001887; P:GO:0006646; P:GO:0006659; P:GO:0016567; P:GO:0032259; P:GO:0046500; F:GO:0003882; F:GO:0030170; F:GO:0030732; F:GO:0106245; C:GO:0005789	P:selenium compound metabolic process; P:phosphatidylethanolamine biosynthetic process; P:phosphatidylserine biosynthetic process; P:protein ubiquitination; P:methylation; P:S-adenosylmethionine metabolic process; F:CDP-diacylglycerol-serine O-phosphatidyltransferase activity; F:pyridoxal phosphate binding; F:methionine S-methyltransferase activity; F:L-serine-phosphatidylethanolamine phosphatidy…	EC:2.1.1.12; EC:2.7.8.29; EC:2.7.8.8	Methionine S-methyltransferase; L-serine-phosphatidylethanolamine phosphatidyltransferase; CDP-diacylglycerol--serine O-phosphatidyltransferase	no IPS match	no IPS match	no IPS match
ZmB_v2_03080	chrB	46626803	46629780	296	Braker3		LC	1	---NA---					IPR013763 (SMART); G3DSA:1.10.472.10 (GENE3D); IPR003406 (PFAM); IPR006671 (PFAM); G3DSA:1.10.472.10 (GENE3D); IPR044610 (PANTHER); IPR036915 (SUPERFAMILY)	F:GO:0015020; F:GO:0016757; C:GO:0016020	F:glucuronosyltransferase activity; F:glycosyltransferase activity; C:membrane
ZmB_v2_03090	chrB	46647384	46651273	477	transfered_v1		LC	23	low phytic acid3	P:GO:0006810; P:GO:0009987; P:GO:0016567; F:GO:0004842; C:GO:0005634	P:transport; P:cellular process; P:protein ubiquitination; F:ubiquitin-protein transferase activity; C:nucleus	EC:2.3.2	Acyltransferases	IPR002110 (PROSITE_PROFILES)	F:GO:0005515	F:protein binding
ZmB_v2_03100	chrB	46648373	46649390	142	transfered_v1		HC	1	uncharacterized protein LOC103654146	P:GO:0000724; P:GO:0006289; P:GO:0007004; P:GO:0051321; F:GO:0003684; F:GO:0043047; C:GO:0005662	P:double-strand break repair via homologous recombination; P:nucleotide-excision repair; P:telomere maintenance via telomerase; P:meiotic cell cycle; F:damaged DNA binding; F:single-stranded telomeric DNA binding; C:DNA replication factor A complex			IPR012340 (G3DSA:2.40.50.GENE3D); PTHR48299 (PANTHER); IPR012340 (SUPERFAMILY)	no GO terms	no GO terms
ZmB_v2_03110	chrB	46656387	46664412	486	Braker3		LC	36	Clathrin heavy chain 2	P:GO:0006898; P:GO:0046907; F:GO:0032051; C:GO:0005794; C:GO:0005886; C:GO:0005905; C:GO:0005938; C:GO:0030136; C:GO:0030659; C:GO:0071439	P:receptor-mediated endocytosis; P:intracellular transport; F:clathrin light chain binding; C:Golgi apparatus; C:plasma membrane; C:clathrin-coated pit; C:cell cortex; C:clathrin-coated vesicle; C:cytoplasmic vesicle membrane; C:clathrin complex			no IPS match	no IPS match	no IPS match
ZmB_v2_03120	chrB	46990863	46993115	126	Braker3		LC	1	sec23/sec24 transport family protein	P:GO:0006886; P:GO:0090110; F:GO:0000149; F:GO:0008270; C:GO:0030127; C:GO:0070971	P:intracellular protein transport; P:COPII-coated vesicle cargo loading; F:SNARE binding; F:zinc ion binding; C:COPII vesicle coat; C:endoplasmic reticulum exit site			CYTOPLASMIC_DOMAIN (PHOBIUS); NON_CYTOPLASMIC_DOMAIN (PHOBIUS); TRANSMEMBRANE (PHOBIUS)	no GO terms	no GO terms
ZmB_v2_03130	chrB	47704910	47705801	233	transfered_v1		LC	8	Protein RRP6-like 2	P:GO:0071027	P:nuclear RNA surveillance			no IPS match	no IPS match	no IPS match
ZmB_v2_03140	chrB	47726170	47728244	148	transfered_v1		HC	1	NADH dehydrogenase [ubiquinone] flavoprotein 1, mitochondrial	P:GO:0006120; P:GO:0006355; P:GO:0006508; P:GO:0030154; P:GO:0055085; F:GO:0003954; F:GO:0004252; F:GO:0008137; F:GO:0008233; F:GO:0008236; F:GO:0008270; F:GO:0010181; F:GO:0043565; F:GO:0046872; F:GO:0051287; F:GO:0051539; C:GO:0005634; C:GO:0005739; C:GO:0005743; C:GO:0005747; C:GO:0045271; C:GO:0070469	P:mitochondrial electron transport, NADH to ubiquinone; P:regulation of DNA-templated transcription; P:proteolysis; P:cell differentiation; P:transmembrane transport; F:NADH dehydrogenase activity; F:serine-type endopeptidase activity; F:NADH dehydrogenase (ubiquinone) activity; F:peptidase activity; F:serine-type peptidase activity; F:zinc ion binding; F:FMN binding; F:sequence-specific DNA bind…			no IPS match	no IPS match	no IPS match
ZmB_v2_03150	chrB	48342795	48365864	383	Braker3		HC	1	Succinate dehydrogenase [ubiquinone] flavoprotein subunit, mitochondrial	P:GO:0006099; P:GO:0006121; P:GO:0009061; F:GO:0008177; F:GO:0009055; F:GO:0050660; C:GO:0005743; C:GO:0005886; C:GO:0045273	P:tricarboxylic acid cycle; P:mitochondrial electron transport, succinate to ubiquinone; P:anaerobic respiration; F:succinate dehydrogenase (quinone) activity; F:electron transfer activity; F:flavin adenine dinucleotide binding; C:mitochondrial inner membrane; C:plasma membrane; C:respiratory chain complex II (succinate dehydrogenase)	EC:1.3.5.1	Succinate dehydrogenase (quinone)	IPR000719 (PFAM); G3DSA:1.10.510.10 (GENE3D); PF20168 (PFAM); IPR027477 (G3DSA:3.90.700.GENE3D); IPR036188 (G3DSA:3.50.50.GENE3D); G3DSA:1.25.40.80 (GENE3D); IPR003953 (PFAM); IPR030664 (PANTHER); NON_CYTOPLASMIC_DOMAIN (PHOBIUS); TRANSMEMBRANE (PHOBIUS); CYTOPLASMIC_DOMAIN (PHOBIUS); IPR036188 (SUPERFAMILY); IPR011009 (SUPERFAMILY); IPR027477 (SUPERFAMILY)	P:GO:0006121; P:GO:0006468; F:GO:0000104; F:GO:0004672; F:GO:0005524; F:GO:0008177; F:GO:0009055; F:GO:0050660; C:GO:0005749	P:mitochondrial electron transport, succinate to ubiquinone; P:protein phosphorylation; F:succinate dehydrogenase activity; F:protein kinase activity; F:ATP binding; F:succinate dehydrogenase (quinone) activity; F:electron transfer activity; F:flavin adenine dinucleotide binding; C:obsolete mitochondrial respiratory chain complex II, succinate dehydrogenase complex (ubiquinone)
ZmB_v2_03160	chrB	48934664	48938479	257	transfered_v1		LC	23	CAI-1 autoinducer sensor kinase/phosphatase cqsS isoform 1	F:GO:0016301; F:GO:0046872	F:kinase activity; F:metal ion binding	EC:2.7	Transferring phosphorus-containing groups	IPR027806 (PFAM); PTHR22930 (PANTHER)	no GO terms	no GO terms
ZmB_v2_03170	chrB	49097910	49098560	180	Braker3		HC	1	early nodulin-like protein 17	C:GO:0016020	C:membrane			IPR008972 (G3DSA:2.60.40.GENE3D); IPR003245 (PFAM); IPR039391 (PANTHER); TRANSMEMBRANE (PHOBIUS); SIGNAL_PEPTIDE_H_REGION (PHOBIUS); SIGNAL_PEPTIDE (PHOBIUS); SIGNAL_PEPTIDE_N_REGION (PHOBIUS); CYTOPLASMIC_DOMAIN (PHOBIUS); NON_CYTOPLASMIC_DOMAIN (PHOBIUS); SIGNAL_PEPTIDE_C_REGION (PHOBIUS); IPR003245 (PROSITE_PROFILES); IPR008972 (SUPERFAMILY)	F:GO:0009055; C:GO:0046658	F:electron transfer activity; C:obsolete anchored component of plasma membrane
ZmB_v2_03180	chrB	49293992	49300977	336	transfered_v1		LC	12	hypothetical protein ZEAMMB73_Zm00001d052046					no IPS match	no IPS match	no IPS match
ZmB_v2_03190	chrB	49914510	49926287	821	Braker3	modified_v1	LC	27	Opie1 putative pol protein	P:GO:0015074; F:GO:0003676; F:GO:0008270; C:GO:0016020	P:DNA integration; F:nucleic acid binding; F:zinc ion binding; C:membrane			IPR001584 (PFAM); IPR036397 (G3DSA:3.30.420.GENE3D); IPR025724 (PFAM); PTHR42648 (PANTHER); IPR001584 (PROSITE_PROFILES); IPR012337 (SUPERFAMILY)	P:GO:0015074; F:GO:0003676	P:DNA integration; F:nucleic acid binding
ZmB_v2_03200	chrB	50238299	50238879	113	Braker3		LC	1	programmed cell death 6-interacting protein-like	P:GO:0015074; F:GO:0003676	P:DNA integration; F:nucleic acid binding			no IPS match	no IPS match	no IPS match
ZmB_v2_03210	chrB	50641031	50644975	468	Braker3		LC	6	---NA---					IPR001202 (PFAM); SIGNAL_PEPTIDE_C_REGION (PHOBIUS); SIGNAL_PEPTIDE_N_REGION (PHOBIUS); SIGNAL_PEPTIDE (PHOBIUS); NON_CYTOPLASMIC_DOMAIN (PHOBIUS); SIGNAL_PEPTIDE_H_REGION (PHOBIUS); IPR001202 (CDD); IPR036020 (SUPERFAMILY)	F:GO:0005515	F:protein binding
ZmB_v2_03220	chrB	50703168	50705388	113	Braker3		HC	1	---NA---					IPR011990 (G3DSA:1.25.40.GENE3D); IPR002885 (PFAM); PTHR47447 (PANTHER); IPR002885 (PROSITE_PROFILES); IPR002885 (PROSITE_PROFILES)	F:GO:0005515	F:protein binding
ZmB_v2_03230	chrB	50790482	50790948	133	Braker3		LC	1	protein FAR1-RELATED SEQUENCE 5-like	P:GO:0006355; F:GO:0008270; F:GO:0046872; C:GO:0005634	P:regulation of DNA-templated transcription; F:zinc ion binding; F:metal ion binding; C:nucleus			no IPS match	no IPS match	no IPS match
ZmB_v2_03240	chrB	50840319	50842307	152	Braker3		LC	1	Heparanase-like protein 3	F:GO:0004566; C:GO:0009505; C:GO:0016020	F:beta-glucuronidase activity; C:plant-type cell wall; C:membrane	EC:3.2.1.31	Beta-glucuronidase	IPR005199 (PFAM); PTHR14363 (PANTHER)	F:GO:0004566; F:GO:0016798; C:GO:0009505; C:GO:0016020	F:beta-glucuronidase activity; F:hydrolase activity, acting on glycosyl bonds; C:plant-type cell wall; C:membrane
ZmB_v2_03250	chrB	51238362	51238922	133	Braker3		LC	1	Pentatricopeptide repeat-containing protein	P:GO:0009451; F:GO:0003729; C:GO:0016020; C:GO:0043231	P:RNA modification; F:mRNA binding; C:membrane; C:intracellular membrane-bounded organelle			IPR002885 (PFAM); IPR011990 (G3DSA:1.25.40.GENE3D); IPR002885 (PFAM); PTHR47924 (PANTHER); TRANSMEMBRANE (PHOBIUS); CYTOPLASMIC_DOMAIN (PHOBIUS); NON_CYTOPLASMIC_DOMAIN (PHOBIUS); IPR002885 (PROSITE_PROFILES)	F:GO:0005515	F:protein binding
ZmB_v2_03260	chrB	51334912	51337553	127	Braker3		LC	1	unknown					no IPS match	no IPS match	no IPS match
ZmB_v2_03270	chrB	51516829	51519719	255	transfered_v1		HC	1	Nucleotide-diphospho-sugar transferase superfamily protein	F:GO:0016740	F:transferase activity	EC:2	Transferases	IPR026960 (PFAM); PTHR47746 (PANTHER)	no GO terms	no GO terms
ZmB_v2_03280	chrB	51525588	51526660	142	transfered_v1		LC	1	2-oxoglutarate dehydrogenase E1 component	P:GO:0006099; F:GO:0004591; F:GO:0030976; C:GO:0005739; C:GO:0005829; C:GO:0045252	P:tricarboxylic acid cycle; F:oxoglutarate dehydrogenase (succinyl-transferring) activity; F:thiamine pyrophosphate binding; C:mitochondrion; C:cytosol; C:oxoglutarate dehydrogenase complex	EC:1.2.4.2	Oxoglutarate dehydrogenase (succinyl-transferring)	IPR042179 (G3DSA:3.40.50.GENE3D); IPR031717 (PFAM); IPR006700 (PANTHER); IPR029028 (SUPERFAMILY)	P:GO:0006364; P:GO:0070475; F:GO:0008168; F:GO:0070042	P:rRNA processing; P:rRNA base methylation; F:methyltransferase activity; F:rRNA (uridine-N3-)-methyltransferase activity
ZmB_v2_03290	chrB	51696968	51698482	155	transfered_v1		HC	1	putative tRNA (cytidine(32)/guanosine(34)-2'-O)-methyltransferase isoform X1	P:GO:0002128; P:GO:0002181; F:GO:0106339; F:GO:0106340; C:GO:0005737	P:tRNA nucleoside ribose methylation; P:cytoplasmic translation; F:tRNA (cytidine(32)-2'-O)-methyltransferase activity; F:tRNA (guanine(34)-2'-O)-methyltransferase activity; C:cytoplasm	EC:2.1.1.205	tRNA (cytidine(32)/guanosine(34)-2'-O)-methyltransferase	IPR029063 (G3DSA:3.40.50.GENE3D); IPR002877 (PFAM); IPR050082 (PANTHER); IPR029063 (SUPERFAMILY)	P:GO:0001510; P:GO:0002181; P:GO:0030488; P:GO:0032259; F:GO:0008168; F:GO:0008173; F:GO:0008175; C:GO:0005737	P:RNA methylation; P:cytoplasmic translation; P:tRNA methylation; P:methylation; F:methyltransferase activity; F:RNA methyltransferase activity; F:tRNA methyltransferase activity; C:cytoplasm
ZmB_v2_03300	chrB	51699000	51699765	166	transfered_v1		LC	1	Heparanase-like protein 3	F:GO:0004566; C:GO:0009505; C:GO:0016020	F:beta-glucuronidase activity; C:plant-type cell wall; C:membrane	EC:3.2.1.31	Beta-glucuronidase	PTHR14363 (PANTHER)	F:GO:0004566; C:GO:0009505	F:beta-glucuronidase activity; C:plant-type cell wall
ZmB_v2_03310	chrB	51942108	51944079	180	transfered_v1		LC	1	Ankyrin repeat-containing protein	C:GO:0005886	C:plasma membrane			no IPS match	no IPS match	no IPS match
ZmB_v2_03320	chrB	52061152	52069618	127	Braker3		LC	1	---NA---					IPR036259 (G3DSA:1.20.1250.GENE3D); IPR011701 (PFAM); PTHR23504 (PANTHER); CYTOPLASMIC_DOMAIN (PHOBIUS); NON_CYTOPLASMIC_DOMAIN (PHOBIUS); TRANSMEMBRANE (PHOBIUS); TRANSMEMBRANE (PHOBIUS); TRANSMEMBRANE (PHOBIUS); NON_CYTOPLASMIC_DOMAIN (PHOBIUS); TRANSMEMBRANE (PHOBIUS); NON_CYTOPLASMIC_DOMAIN (PHOBIUS); CYTOPLASMIC_DOMAIN (PHOBIUS); IPR020846 (PROSITE_PROFILES); IPR036259 (SUPERFAMILY)	P:GO:0055085; F:GO:0022857	P:transmembrane transport; F:transmembrane transporter activity
ZmB_v2_03330	chrB	52206152	52206736	172	Braker3		HC	1	early nodulin-like protein 17	C:GO:0016020	C:membrane			IPR003245 (PFAM); IPR008972 (G3DSA:2.60.40.GENE3D); IPR039391 (PANTHER); TRANSMEMBRANE (PHOBIUS); SIGNAL_PEPTIDE_H_REGION (PHOBIUS); SIGNAL_PEPTIDE (PHOBIUS); NON_CYTOPLASMIC_DOMAIN (PHOBIUS); SIGNAL_PEPTIDE_N_REGION (PHOBIUS); CYTOPLASMIC_DOMAIN (PHOBIUS); SIGNAL_PEPTIDE_C_REGION (PHOBIUS); IPR003245 (PROSITE_PROFILES); IPR008972 (SUPERFAMILY)	F:GO:0009055; C:GO:0046658	F:electron transfer activity; C:obsolete anchored component of plasma membrane
ZmB_v2_03340	chrB	52279794	52286763	411	transfered_v1		LC	1	Phosphoenolpyruvate/phosphate translocator 3, chloroplastic	P:GO:0007017; P:GO:0015714; P:GO:0035436; P:GO:1905039; F:GO:0009670; F:GO:0015121; C:GO:0005794; C:GO:0016020	P:microtubule-based process; P:phosphoenolpyruvate transport; P:triose phosphate transmembrane transport; P:carboxylic acid transmembrane transport; F:triose-phosphate:phosphate antiporter activity; F:phosphoenolpyruvate:phosphate antiporter activity; C:Golgi apparatus; C:membrane			IPR004853 (PFAM); IPR050186 (PANTHER); TRANSMEMBRANE (PHOBIUS); TRANSMEMBRANE (PHOBIUS); NON_CYTOPLASMIC_DOMAIN (PHOBIUS); TRANSMEMBRANE (PHOBIUS); NON_CYTOPLASMIC_DOMAIN (PHOBIUS); CYTOPLASMIC_DOMAIN (PHOBIUS); CYTOPLASMIC_DOMAIN (PHOBIUS); CYTOPLASMIC_DOMAIN (PHOBIUS); TRANSMEMBRANE (PHOBIUS)	F:GO:0015297; C:GO:0005794	F:antiporter activity; C:Golgi apparatus
ZmB_v2_03350	chrB	52463788	52466350	212	Braker3		LC	7	Regulator of Vps4 activity in the MVB pathway protein	P:GO:0008104; P:GO:0015031	P:protein localization; P:protein transport			no IPS match	no IPS match	no IPS match
ZmB_v2_03360	chrB	52835680	52837532	176	transfered_v1		LC	1	---NA---					IPR038578 (G3DSA:3.90.1480.GENE3D); IPR044782 (PANTHER); SIGNAL_PEPTIDE_N_REGION (PHOBIUS); NON_CYTOPLASMIC_DOMAIN (PHOBIUS); SIGNAL_PEPTIDE_C_REGION (PHOBIUS); SIGNAL_PEPTIDE (PHOBIUS); SIGNAL_PEPTIDE_H_REGION (PHOBIUS)	P:GO:0009846; P:GO:0009860; F:GO:0008373	P:pollen germination; P:pollen tube growth; F:sialyltransferase activity
ZmB_v2_03370	chrB	53174150	53177082	366	Braker3		LC	34	Proton pump-interactor 1	C:GO:0016020	C:membrane			PTHR48366 (PANTHER)	no GO terms	no GO terms
ZmB_v2_03380	chrB	53449747	53455868	448	transfered_v1		LC	16	trypsin family protein isoform X1					PTHR31521 (PANTHER)	no GO terms	no GO terms
ZmB_v2_03390	chrB	54629728	54636309	233	Braker3		LC	1	protein ZINC INDUCED FACILITATOR-LIKE 1	P:GO:0055085; F:GO:0022857; C:GO:0016020	P:transmembrane transport; F:transmembrane transporter activity; C:membrane			IPR011701 (PFAM); IPR036259 (G3DSA:1.20.1250.GENE3D); PTHR23504 (PANTHER); NON_CYTOPLASMIC_DOMAIN (PHOBIUS); NON_CYTOPLASMIC_DOMAIN (PHOBIUS); TRANSMEMBRANE (PHOBIUS); TRANSMEMBRANE (PHOBIUS); NON_CYTOPLASMIC_DOMAIN (PHOBIUS); CYTOPLASMIC_DOMAIN (PHOBIUS); TRANSMEMBRANE (PHOBIUS); CYTOPLASMIC_DOMAIN (PHOBIUS); TRANSMEMBRANE (PHOBIUS); IPR020846 (PROSITE_PROFILES); IPR036259 (SUPERFAMILY)	P:GO:0055085; F:GO:0022857	P:transmembrane transport; F:transmembrane transporter activity
ZmB_v2_03400	chrB	54771167	54771751	172	Braker3		HC	1	early nodulin-like protein 17	C:GO:0016020	C:membrane			IPR003245 (PFAM); IPR008972 (G3DSA:2.60.40.GENE3D); IPR039391 (PANTHER); TRANSMEMBRANE (PHOBIUS); SIGNAL_PEPTIDE_H_REGION (PHOBIUS); SIGNAL_PEPTIDE (PHOBIUS); NON_CYTOPLASMIC_DOMAIN (PHOBIUS); SIGNAL_PEPTIDE_N_REGION (PHOBIUS); CYTOPLASMIC_DOMAIN (PHOBIUS); SIGNAL_PEPTIDE_C_REGION (PHOBIUS); IPR003245 (PROSITE_PROFILES); IPR008972 (SUPERFAMILY)	F:GO:0009055; C:GO:0046658	F:electron transfer activity; C:obsolete anchored component of plasma membrane
ZmB_v2_03410	chrB	55471894	55473591	198	transfered_v1		HC	1	Sialyltransferase-like protein 5	C:GO:0110165	C:cellular anatomical entity			IPR038578 (G3DSA:3.90.1480.GENE3D); IPR044782 (PANTHER); SIGNAL_PEPTIDE_N_REGION (PHOBIUS); NON_CYTOPLASMIC_DOMAIN (PHOBIUS); SIGNAL_PEPTIDE_C_REGION (PHOBIUS); SIGNAL_PEPTIDE (PHOBIUS); SIGNAL_PEPTIDE_H_REGION (PHOBIUS)	P:GO:0009846; P:GO:0009860; F:GO:0008373	P:pollen germination; P:pollen tube growth; F:sialyltransferase activity
ZmB_v2_03420	chrB	55658944	55664736	618	Braker3		LC	19	hypothetical protein					PTHR33063 (PANTHER)	no GO terms	no GO terms
ZmB_v2_03430	chrB	55680742	55685859	233	Braker3	modified_v1	LC	12	pyrophosphate--fructose 6-phosphate 1-phosphotransferase subunit alpha-like	P:GO:0006002; P:GO:0009749; P:GO:0015979; P:GO:0046835; P:GO:0061615; F:GO:0003872; F:GO:0005524; F:GO:0046872; F:GO:0047334; C:GO:0005829	P:fructose 6-phosphate metabolic process; P:response to glucose; P:photosynthesis; P:carbohydrate phosphorylation; P:glycolytic process through fructose-6-phosphate; F:6-phosphofructokinase activity; F:ATP binding; F:metal ion binding; F:diphosphate-fructose-6-phosphate 1-phosphotransferase activity; C:cytosol	EC:2.7.1.90; EC:2.7.1.11	Diphosphate--fructose-6-phosphate 1-phosphotransferase; 6-phosphofructokinase	G3DSA:3.40.50.450 (GENE3D); PTHR43650 (PANTHER); TRANSMEMBRANE (PHOBIUS); NON_CYTOPLASMIC_DOMAIN (PHOBIUS); CYTOPLASMIC_DOMAIN (PHOBIUS); IPR035966 (SUPERFAMILY)	P:GO:0006096; P:GO:0009749; P:GO:0015979; F:GO:0003872; F:GO:0008443; F:GO:0047334; C:GO:0005829	P:glycolytic process; P:response to glucose; P:photosynthesis; F:6-phosphofructokinase activity; F:phosphofructokinase activity; F:diphosphate-fructose-6-phosphate 1-phosphotransferase activity; C:cytosol
ZmB_v2_03440	chrB	56354327	56355498	127	transfered_v1		LC	1	Casein kinase II subunit alpha-4, chloroplastic	F:GO:0004672; C:GO:0005622	F:protein kinase activity; C:intracellular anatomical structure	EC:2.7.1	Transferring phosphorus-containing groups	G3DSA:3.30.200.20 (GENE3D); IPR045216 (PANTHER); IPR011009 (SUPERFAMILY)	P:GO:0006468; P:GO:0018105; P:GO:0018107; P:GO:0051726; F:GO:0004674; C:GO:0005634; C:GO:0005829; C:GO:0005956	P:protein phosphorylation; P:peptidyl-serine phosphorylation; P:peptidyl-threonine phosphorylation; P:regulation of cell cycle; F:protein serine/threonine kinase activity; C:nucleus; C:cytosol; C:protein kinase CK2 complex
ZmB_v2_03450	chrB	56895854	56901809	259	Braker3		LC	1	Zinc finger BED domain-containing protein RICESLEEPER 2	P:GO:0006760; P:GO:0009791; F:GO:0003677; F:GO:0016616; F:GO:0046872; F:GO:0046983; C:GO:0005634; C:GO:0005829	P:folic acid-containing compound metabolic process; P:post-embryonic development; F:DNA binding; F:oxidoreductase activity, acting on the CH-OH group of donors, NAD or NADP as acceptor; F:metal ion binding; F:protein dimerization activity; C:nucleus; C:cytosol	EC:1.1.1	Acting on the CH-OH group of donors	IPR026728 (PANTHER)	no GO terms	no GO terms
ZmB_v2_03460	chrB	57203737	57204361	104	Braker3		LC	1	probable peptide/nitrate transporter At3g43790 isoform X1	P:GO:0055085; F:GO:0022857; C:GO:0016020	P:transmembrane transport; F:transmembrane transporter activity; C:membrane			IPR011701 (PFAM); IPR036259 (G3DSA:1.20.1250.GENE3D); PTHR23504 (PANTHER); TRANSMEMBRANE (PHOBIUS); NON_CYTOPLASMIC_DOMAIN (PHOBIUS); NON_CYTOPLASMIC_DOMAIN (PHOBIUS); CYTOPLASMIC_DOMAIN (PHOBIUS); TRANSMEMBRANE (PHOBIUS); TRANSMEMBRANE (PHOBIUS); CYTOPLASMIC_DOMAIN (PHOBIUS); IPR020846 (PROSITE_PROFILES); IPR036259 (SUPERFAMILY)	P:GO:0055085; F:GO:0022857	P:transmembrane transport; F:transmembrane transporter activity
ZmB_v2_03470	chrB	57224492	57226871	215	Braker3	modified_v1	LC	4	CBL-interacting serine/threonine-protein kinase 9	P:GO:0006355; P:GO:0007165; F:GO:0003700; F:GO:0004674; F:GO:0005524; F:GO:0106310	P:regulation of DNA-templated transcription; P:signal transduction; F:DNA-binding transcription factor activity; F:protein serine/threonine kinase activity; F:ATP binding; F:protein serine kinase activity	EC:2.7.11.1	Non-specific serine/threonine protein kinase	no IPS match	no IPS match	no IPS match
ZmB_v2_03480	chrB	57377110	57377694	172	Braker3		HC	1	early nodulin-like protein 17	C:GO:0016020	C:membrane			IPR003245 (PFAM); IPR008972 (G3DSA:2.60.40.GENE3D); IPR039391 (PANTHER); TRANSMEMBRANE (PHOBIUS); SIGNAL_PEPTIDE_H_REGION (PHOBIUS); SIGNAL_PEPTIDE (PHOBIUS); NON_CYTOPLASMIC_DOMAIN (PHOBIUS); SIGNAL_PEPTIDE_N_REGION (PHOBIUS); CYTOPLASMIC_DOMAIN (PHOBIUS); SIGNAL_PEPTIDE_C_REGION (PHOBIUS); IPR003245 (PROSITE_PROFILES); IPR008972 (SUPERFAMILY)	F:GO:0009055; C:GO:0046658	F:electron transfer activity; C:obsolete anchored component of plasma membrane
ZmB_v2_03490	chrB	57617100	57621381	315	Braker3		LC	16	Protein arginine N-methyltransferase 1.5	P:GO:0006338; P:GO:0006355; P:GO:0006635; P:GO:0010124; P:GO:0032259; F:GO:0003988; F:GO:0008469; F:GO:0016301; C:GO:0005634; C:GO:0005777; C:GO:0005829	P:chromatin remodeling; P:regulation of DNA-templated transcription; P:fatty acid beta-oxidation; P:phenylacetate catabolic process; P:methylation; F:acetyl-CoA C-acyltransferase activity; F:histone arginine N-methyltransferase activity; F:kinase activity; C:nucleus; C:peroxisome; C:cytosol	EC:2.7; EC:2.3.1.16; EC:2.1.1	Transferring phosphorus-containing groups; Acetyl-CoA C-acyltransferase; Transferring one-carbon groups	IPR035075 (PFAM); IPR035247 (PFAM); IPR029063 (G3DSA:3.40.50.GENE3D); IPR025799 (PANTHER)	P:GO:0006355; P:GO:0018216; P:GO:0034969; F:GO:0008469; F:GO:0016274; C:GO:0005634; C:GO:0005829	P:regulation of DNA-templated transcription; P:peptidyl-arginine methylation; P:obsolete histone arginine methylation; F:histone arginine N-methyltransferase activity; F:protein-arginine N-methyltransferase activity; C:nucleus; C:cytosol
ZmB_v2_03500	chrB	57735987	57750116	99	Braker3		LC	1	beta-galactosidase 4-like	P:GO:0005975; F:GO:0004565; C:GO:0005773	P:carbohydrate metabolic process; F:beta-galactosidase activity; C:vacuole	EC:3.2.1.23	Beta-galactosidase	no IPS match	no IPS match	no IPS match
ZmB_v2_03510	chrB	58029577	58031063	113	transfered_v1		LC	1	Sialyltransferase-like protein 5	P:GO:0006486; P:GO:0009846; P:GO:0009860; F:GO:0008373; C:GO:0000139	P:protein glycosylation; P:pollen germination; P:pollen tube growth; F:sialyltransferase activity; C:Golgi membrane	EC:2.4.3	Glycosyltransferases	IPR044782 (PANTHER)	P:GO:0009846; P:GO:0009860; F:GO:0008373	P:pollen germination; P:pollen tube growth; F:sialyltransferase activity
ZmB_v2_03520	chrB	58164401	58168517	218	transfered_v1		LC	2	proline-rich receptor-like protein kinase PERK1	F:GO:0004674; F:GO:0005524; C:GO:0005886	F:protein serine/threonine kinase activity; F:ATP binding; C:plasma membrane	EC:2.7.11.1	Non-specific serine/threonine protein kinase	G3DSA:1.10.510.10 (GENE3D); IPR047117 (PANTHER); TRANSMEMBRANE (PHOBIUS); NON_CYTOPLASMIC_DOMAIN (PHOBIUS); CYTOPLASMIC_DOMAIN (PHOBIUS); IPR000719 (PROSITE_PROFILES); IPR011009 (SUPERFAMILY)	P:GO:0006468; F:GO:0004672; F:GO:0005524	P:protein phosphorylation; F:protein kinase activity; F:ATP binding
ZmB_v2_03530	chrB	58483216	58483657	105	Braker3		LC	1	Casein kinase II subunit alpha-4, chloroplastic	P:GO:0051726; F:GO:0004674; F:GO:0005524; F:GO:0106310; C:GO:0005634; C:GO:0005829; C:GO:0005956	P:regulation of cell cycle; F:protein serine/threonine kinase activity; F:ATP binding; F:protein serine kinase activity; C:nucleus; C:cytosol; C:protein kinase CK2 complex	EC:2.7.11.1	Non-specific serine/threonine protein kinase	G3DSA:3.30.200.20 (GENE3D); IPR045216 (PANTHER)	P:GO:0006468; P:GO:0018105; P:GO:0018107; P:GO:0051726; F:GO:0004674; C:GO:0005634; C:GO:0005829; C:GO:0005956	P:protein phosphorylation; P:peptidyl-serine phosphorylation; P:peptidyl-threonine phosphorylation; P:regulation of cell cycle; F:protein serine/threonine kinase activity; C:nucleus; C:cytosol; C:protein kinase CK2 complex
ZmB_v2_03540	chrB	58539881	58540858	297	Braker3		LC	3	uncharacterized protein LOC103650224 isoform X3					no IPS match	no IPS match	no IPS match
ZmB_v2_03550	chrB	58660496	58664247	316	transfered_v1		LC	1	Putative methyltransferase At1g22800, mitochondrial	P:GO:0032259; P:GO:0032981; F:GO:0008757; C:GO:0005739	P:methylation; P:mitochondrial respiratory chain complex I assembly; F:S-adenosylmethionine-dependent methyltransferase activity; C:mitochondrion	EC:2.1.1	Transferring one-carbon groups	IPR029063 (G3DSA:3.40.50.GENE3D); IPR050602 (PANTHER); IPR029063 (SUPERFAMILY)	P:GO:0032981; C:GO:0005739	P:mitochondrial respiratory chain complex I assembly; C:mitochondrion
ZmB_v2_03560	chrB	58943720	58945703	235	Braker3		LC	6	AUGMIN subunit 3	P:GO:0051225; P:GO:0051301; C:GO:0005737; C:GO:0005874; C:GO:0070652; C:GO:0072686	P:spindle assembly; P:cell division; C:cytoplasm; C:microtubule; C:HAUS complex; C:mitotic spindle			IPR026206 (PANTHER)	P:GO:0007098; P:GO:0051225; C:GO:0005813; C:GO:0070652; C:GO:0072686	P:centrosome cycle; P:spindle assembly; C:centrosome; C:HAUS complex; C:mitotic spindle
ZmB_v2_03570	chrB	59566312	59570157	428	Braker3		LC	18	Thiosulfate/3-mercaptopyruvate sulfurtransferase 1 mitochondrial	F:GO:0004792; F:GO:0016784; C:GO:0005739	F:thiosulfate sulfurtransferase activity; F:3-mercaptopyruvate sulfurtransferase activity; C:mitochondrion	EC:2.8.1.2; EC:2.8.1.1	3-mercaptopyruvate sulfurtransferase; Thiosulfate sulfurtransferase	IPR001763 (SMART); IPR001763 (PFAM); IPR036873 (G3DSA:3.40.250.GENE3D); IPR045078 (PANTHER); IPR001763 (PROSITE_PROFILES); cd01448 (CDD); IPR036873 (SUPERFAMILY)	F:GO:0004792; F:GO:0016783; C:GO:0005739	F:thiosulfate sulfurtransferase activity; F:sulfurtransferase activity; C:mitochondrion
ZmB_v2_03580	chrB	59621757	59630280	238	Braker3		HC	1	3-hydroxy-3-methylglutaryl-coenzyme A reductase 3	P:GO:0008299; P:GO:0015936; P:GO:0016126; F:GO:0004420; C:GO:0005778; C:GO:0005789	P:isoprenoid biosynthetic process; P:coenzyme A metabolic process; P:sterol biosynthetic process; F:hydroxymethylglutaryl-CoA reductase (NADPH) activity; C:peroxisomal membrane; C:endoplasmic reticulum membrane	EC:1.1.1.34	Hydroxymethylglutaryl-CoA reductase (NADPH)	IPR002202 (PRINTS); IPR002202 (PFAM); IPR023074 (G3DSA:3.90.770.GENE3D); IPR023282 (G3DSA:1.10.3270.GENE3D); IPR023074 (G3DSA:3.90.770.GENE3D); IPR002202 (PANTHER); IPR002202 (PROSITE_PROFILES); IPR009029 (SUPERFAMILY)	P:GO:0008299; P:GO:0015936; P:GO:0016126; F:GO:0004420; F:GO:0016616; C:GO:0005778; C:GO:0005789	P:isoprenoid biosynthetic process; P:coenzyme A metabolic process; P:sterol biosynthetic process; F:hydroxymethylglutaryl-CoA reductase (NADPH) activity; F:oxidoreductase activity, acting on the CH-OH group of donors, NAD or NADP as acceptor; C:peroxisomal membrane; C:endoplasmic reticulum membrane
ZmB_v2_03590	chrB	59951819	59963828	190	Braker3		LC	1	Nicotinate-nucleotide pyrophosphorylase [carboxylating], chloroplastic	P:GO:0007005; P:GO:0009435; P:GO:0034213; F:GO:0004514; C:GO:0005739; C:GO:0005886; C:GO:0009507	P:mitochondrion organization; P:NAD biosynthetic process; P:quinolinate catabolic process; F:nicotinate-nucleotide diphosphorylase (carboxylating) activity; C:mitochondrion; C:plasma membrane; C:chloroplast	EC:2.4.2.19	Nicotinate-nucleotide diphosphorylase (carboxylating)	IPR050710 (PANTHER)	P:GO:0007005; C:GO:0005739	P:mitochondrion organization; C:mitochondrion
ZmB_v2_03600	chrB	59964313	59965445	115	Braker3		LC	1	tRNA (guanine(10)-N2)-methyltransferase homolog	P:GO:0006400; P:GO:0032259; P:GO:0080180; F:GO:0000049; F:GO:0160102; C:GO:0005737	P:tRNA modification; P:methylation; P:2-methylguanosine metabolic process; F:tRNA binding; F:tRNA (guanine(10)-N2)-methyltransferase activity; C:cytoplasm	EC:2.1.1.214	tRNA (guanine(10)-N(2))-methyltransferase	PTHR13370 (PANTHER)	F:GO:0004809; F:GO:0008168; C:GO:0005737	F:obsolete tRNA (guanine-N2-)-methyltransferase activity; F:methyltransferase activity; C:cytoplasm
ZmB_v2_03610	chrB	60056640	60059386	157	transfered_v1		LC	1	Autophagy-related protein 18f	P:GO:0006914; P:GO:0042594; C:GO:0005737	P:autophagy; P:response to starvation; C:cytoplasm			PTHR48040 (PANTHER)	no GO terms	no GO terms
ZmB_v2_03620	chrB	60072148	60072513	107	transfered_v1		LC	2	Remorin family protein	F:GO:0003676	F:nucleic acid binding			no IPS match	no IPS match	no IPS match
ZmB_v2_03630	chrB	60402490	60408695	470	transfered_v1		LC	13	tRNA pseudouridine synthase Pus10	P:GO:0042545; P:GO:0045490; F:GO:0030599	P:cell wall modification; P:pectin catabolic process; F:pectinesterase activity	EC:3.1.1.11	Pectinesterase	no IPS match	no IPS match	no IPS match
ZmB_v2_03640	chrB	60422504	60425457	593	Braker3		LC	15	cell division cycle 20.2, cofactor of APC complex-like	P:GO:0051301; P:GO:1905786; F:GO:0010997; F:GO:1990757; C:GO:0005680	P:cell division; P:positive regulation of anaphase-promoting complex-dependent catabolic process; F:anaphase-promoting complex binding; F:ubiquitin ligase activator activity; C:anaphase-promoting complex			IPR001680 (SMART); IPR015943 (G3DSA:2.130.10.GENE3D); IPR001680 (PFAM); IPR024977 (PFAM); IPR033010 (PANTHER); IPR001680 (PROSITE_PROFILES); PS50294 (PROSITE_PROFILES); PS50294 (PROSITE_PROFILES); IPR001680 (PROSITE_PROFILES); IPR001680 (PROSITE_PROFILES); cd00200 (CDD); IPR036322 (SUPERFAMILY)	P:GO:0031145; P:GO:1904668; P:GO:1905786; F:GO:0005515; F:GO:0010997; F:GO:0097027; F:GO:1990757; C:GO:0005680	P:anaphase-promoting complex-dependent catabolic process; P:positive regulation of ubiquitin protein ligase activity; P:positive regulation of anaphase-promoting complex-dependent catabolic process; F:protein binding; F:anaphase-promoting complex binding; F:ubiquitin-protein transferase activator activity; F:ubiquitin ligase activator activity; C:anaphase-promoting complex
ZmB_v2_03650	chrB	60478170	60483833	422	Braker3		LC	1	Kinesin-like protein KCA2	P:GO:0007017; F:GO:0003774; F:GO:0005488; C:GO:0015630	P:microtubule-based process; F:cytoskeletal motor activity; F:binding; C:microtubule cytoskeleton			no IPS match	no IPS match	no IPS match
ZmB_v2_03660	chrB	60949026	60951756	454	Braker3		LC	11	L10-interacting MYB domain-containing protein-like					IPR024752 (PFAM); PTHR47069 (PANTHER)	no GO terms	no GO terms
ZmB_v2_03670	chrB	60973442	60976883	159	Braker3		HC	1	ABC transporter G family member 24	P:GO:0055085; F:GO:0005524; F:GO:0016887; F:GO:0140359; C:GO:0016020	P:transmembrane transport; F:ATP binding; F:ATP hydrolysis activity; F:ABC-type transporter activity; C:membrane	EC:7.2.2; EC:3.6.1.15	Catalysing the translocation of inorganic cations; Nucleoside-triphosphate phosphatase	no IPS match	no IPS match	no IPS match
ZmB_v2_03680	chrB	61072857	61083960	376	Braker3		LC	11	Polyadenylate-binding protein-interacting protein 10	F:GO:0003723	F:RNA binding			IPR000504 (SMART); IPR012677 (G3DSA:3.30.70.GENE3D); G3DSA:3.30.200.20 (GENE3D); IPR000504 (PFAM); PTHR32343 (PANTHER); IPR000504 (PROSITE_PROFILES); IPR011009 (SUPERFAMILY); IPR035979 (SUPERFAMILY)	F:GO:0003676; F:GO:0003723	F:nucleic acid binding; F:RNA binding
ZmB_v2_03690	chrB	61291352	61295262	431	Braker3		LC	19	---NA---					no IPS match	no IPS match	no IPS match
ZmB_v2_03700	chrB	61312571	61314342	83	Braker3		LC	1	RHOMBOID-like protein 3	P:GO:0006508; F:GO:0004252; C:GO:0016020	P:proteolysis; F:serine-type endopeptidase activity; C:membrane	EC:3.4.21	Acting on peptide bonds (peptidases)	IPR002610 (PANTHER); CYTOPLASMIC_DOMAIN (PHOBIUS); NON_CYTOPLASMIC_DOMAIN (PHOBIUS); TRANSMEMBRANE (PHOBIUS); TRANSMEMBRANE (PHOBIUS); CYTOPLASMIC_DOMAIN (PHOBIUS); IPR035952 (SUPERFAMILY)	P:GO:0006508; C:GO:0016020	P:proteolysis; C:membrane
ZmB_v2_03710	chrB	61616149	61616563	110	Braker3	modified_RNA_seq	LC	1	putative trehalose-phosphate phosphatase 6	P:GO:0005992; F:GO:0004805	P:trehalose biosynthetic process; F:trehalose-phosphatase activity	EC:3.1.3.12; EC:3.1.3.23	Trehalose-phosphatase; Sugar-phosphatase	no IPS match	no IPS match	no IPS match
ZmB_v2_03720	chrB	61783508	61797293	333	transfered_v1		LC	6	CBS domain-containing protein CBSCBSPB3-like	C:GO:0110165	C:cellular anatomical entity			SIGNAL_PEPTIDE_H_REGION (PHOBIUS); SIGNAL_PEPTIDE (PHOBIUS); SIGNAL_PEPTIDE_C_REGION (PHOBIUS); NON_CYTOPLASMIC_DOMAIN (PHOBIUS); SIGNAL_PEPTIDE_N_REGION (PHOBIUS)	no GO terms	no GO terms
ZmB_v2_03730	chrB	62294782	62295417	212	Braker3		LC	1	vegetative cell wall protein gp1-like					no IPS match	no IPS match	no IPS match
ZmB_v2_03740	chrB	62594337	62623128	500	Braker3		LC	1	Sas10/Utp3/C1D family	P:GO:0006661; P:GO:0007018; P:GO:0051231; P:GO:0090307; F:GO:0003723; F:GO:0004497; F:GO:0005506; F:GO:0005524; F:GO:0008017; F:GO:0008574; F:GO:0016705; F:GO:0016758; F:GO:0016887; F:GO:0020037; C:GO:0000329; C:GO:0005741; C:GO:0005876; C:GO:0010008; C:GO:0070772; C:GO:0072686	P:phosphatidylinositol biosynthetic process; P:microtubule-based movement; P:spindle elongation; P:mitotic spindle assembly; F:RNA binding; F:monooxygenase activity; F:iron ion binding; F:ATP binding; F:microtubule binding; F:plus-end-directed microtubule motor activity; F:oxidoreductase activity, acting on paired donors, with incorporation or reduction of molecular oxygen; F:hexosyltransferase a…	EC:1.14; EC:5.6.1.3; EC:3.6.1.15; EC:2.4.1	Acting on paired donors, with incorporation or reduction of molecular oxygen. The oxygen incorporated need not be derived from O(2); Plus-end-directed kinesin ATPase; Nucleoside-triphosphate phosphatase; Glycosyltransferases	IPR036961 (G3DSA:3.40.850.GENE3D); IPR047149 (PANTHER); PS51257 (PROSITE_PROFILES); IPR027417 (SUPERFAMILY)	P:GO:0051231; P:GO:0090307; F:GO:0008574; C:GO:0005876; C:GO:0072686	P:spindle elongation; P:mitotic spindle assembly; F:plus-end-directed microtubule motor activity; C:spindle microtubule; C:mitotic spindle
ZmB_v2_03750	chrB	62846643	62861889	298	Braker3		LC	1	protein STRUBBELIG-RECEPTOR FAMILY 5	F:GO:0004672; F:GO:0005524; C:GO:0016020	F:protein kinase activity; F:ATP binding; C:membrane	EC:2.7.1	Transferring phosphorus-containing groups	IPR001611 (PFAM); IPR032675 (G3DSA:3.80.10.GENE3D); IPR001611 (PFAM); PTHR47988 (PANTHER); SSF52058 (SUPERFAMILY)	F:GO:0005515	F:protein binding
ZmB_v2_03760	chrB	63098439	63099206	130	transfered_v1		LC	1	Nuclear transport factor 2 (NTF2) family protein					PTHR34123 (PANTHER)	no GO terms	no GO terms
ZmB_v2_03770	chrB	63165985	63167271	259	Braker3	modified_v1	LC	7	Ypt/Rab-GAP domain of gyp1p superfamily protein	F:GO:0005096	F:GTPase activator activity			no IPS match	no IPS match	no IPS match
ZmB_v2_03780	chrB	63218972	63222480	158	transfered_v1		LC	9	hypothetical protein ZEAMMB73_Zm00001d029312	P:GO:0000724; P:GO:0006289; P:GO:0007004; P:GO:0051321; F:GO:0003684; F:GO:0043047; C:GO:0005662	P:double-strand break repair via homologous recombination; P:nucleotide-excision repair; P:telomere maintenance via telomerase; P:meiotic cell cycle; F:damaged DNA binding; F:single-stranded telomeric DNA binding; C:DNA replication factor A complex			IPR012340 (G3DSA:2.40.50.GENE3D); PTHR48299 (PANTHER)	no GO terms	no GO terms
ZmB_v2_03790	chrB	63345500	63346242	126	Braker3		LC	1	Hydroxyproline O-galactosyltransferase GALT2	P:GO:0000723; P:GO:0006281; P:GO:0006310; P:GO:0009059; P:GO:0016226; P:GO:0019538; P:GO:0032508; F:GO:0003678; F:GO:0005506; F:GO:0005524; F:GO:0016758; F:GO:0016887; F:GO:0051536; C:GO:0016020	P:telomere maintenance; P:DNA repair; P:DNA recombination; P:macromolecule biosynthetic process; P:iron-sulfur cluster assembly; P:protein metabolic process; P:DNA duplex unwinding; F:DNA helicase activity; F:iron ion binding; F:ATP binding; F:hexosyltransferase activity; F:ATP hydrolysis activity; F:iron-sulfur cluster binding; C:membrane	EC:3.6.1.15; EC:2.4.1	Nucleoside-triphosphate phosphatase; Glycosyltransferases	no IPS match	no IPS match	no IPS match
ZmB_v2_03800	chrB	63531650	63539253	494	Braker3		LC	27	transcription initiation factor TFIID subunit 5	P:GO:0006367; F:GO:0016251; C:GO:0005669	P:transcription initiation at RNA polymerase II promoter; F:RNA polymerase II general transcription initiation factor activity; C:transcription factor TFIID complex			IPR020472 (PRINTS); IPR001680 (SMART); IPR001680 (PFAM); IPR015943 (G3DSA:2.130.10.GENE3D); PTHR19879 (PANTHER); IPR001680 (PROSITE_PROFILES); IPR001680 (PROSITE_PROFILES); PS50294 (PROSITE_PROFILES); PS50294 (PROSITE_PROFILES); IPR036322 (SUPERFAMILY)	P:GO:0006367; F:GO:0005515; F:GO:0016251; C:GO:0005669	P:transcription initiation at RNA polymerase II promoter; F:protein binding; F:RNA polymerase II general transcription initiation factor activity; C:transcription factor TFIID complex
ZmB_v2_03810	chrB	63698582	63705768	399	Braker3	modified_v1	LC	10	ADP-ribosylation factor GTPase-activating protein AGD3	P:GO:0006278; P:GO:0006508; P:GO:0015074; F:GO:0003676; F:GO:0003964; F:GO:0004190; F:GO:0004672; F:GO:0005096; F:GO:0005524; F:GO:0008270	P:RNA-templated DNA biosynthetic process; P:proteolysis; P:DNA integration; F:nucleic acid binding; F:RNA-directed DNA polymerase activity; F:aspartic-type endopeptidase activity; F:protein kinase activity; F:GTPase activator activity; F:ATP binding; F:zinc ion binding	EC:2.7.1; EC:3.4.23; EC:2.7.7.49	Transferring phosphorus-containing groups; Acting on peptide bonds (peptidases); RNA-directed DNA polymerase	IPR027267 (G3DSA:1.20.1270.GENE3D); IPR004148 (PFAM); IPR045258 (PANTHER); IPR027267 (SUPERFAMILY)	F:GO:0005096; F:GO:0005515; C:GO:0005737	F:GTPase activator activity; F:protein binding; C:cytoplasm
ZmB_v2_03820	chrB	64289681	64292784	459	Braker3		LC	1	uncharacterized protein LOC100280201					IPR004252 (PFAM); PTHR33063 (PANTHER)	no GO terms	no GO terms
ZmB_v2_03830	chrB	64441719	64452987	267	transfered_v1		LC	13	programmed cell death 6-interacting protein-like	F:GO:0016757; C:GO:0016020	F:glycosyltransferase activity; C:membrane	EC:2.4	Glycosyltransferases	PF14223 (PFAM); PTHR47481 (PANTHER)	no GO terms	no GO terms
ZmB_v2_03840	chrB	64569662	64577751	592	Braker3		LC	1	Protein disulfide isomerase-like 2-1	P:GO:0016567; F:GO:0004386; F:GO:0004842; F:GO:0005524; F:GO:0008878; F:GO:0016301; F:GO:0016853; F:GO:0019843; F:GO:0070569; C:GO:0005783; C:GO:0005840; C:GO:1990904	P:protein ubiquitination; F:helicase activity; F:ubiquitin-protein transferase activity; F:ATP binding; F:glucose-1-phosphate adenylyltransferase activity; F:kinase activity; F:isomerase activity; F:rRNA binding; F:uridylyltransferase activity; C:endoplasmic reticulum; C:ribosome; C:ribonucleoprotein complex	EC:2.7.7.27; EC:5; EC:2.3.2	Glucose-1-phosphate adenylyltransferase; Isomerases; Acyltransferases	IPR010402 (PFAM); PTHR33018 (PANTHER); IPR010402 (PROSITE_PROFILES)	F:GO:0005515	F:protein binding
ZmB_v2_03850	chrB	64592020	64593429	191	transfered_v1		LC	1	---NA---					G3DSA:2.60.120.200 (GENE3D); SIGNAL_PEPTIDE_N_REGION (PHOBIUS); SIGNAL_PEPTIDE_C_REGION (PHOBIUS); SIGNAL_PEPTIDE (PHOBIUS); SIGNAL_PEPTIDE_H_REGION (PHOBIUS); NON_CYTOPLASMIC_DOMAIN (PHOBIUS)	no GO terms	no GO terms
ZmB_v2_03860	chrB	64870032	64873507	266	Braker3		LC	1	Sialyltransferase-like protein 5	P:GO:0006486; P:GO:0009846; P:GO:0009860; F:GO:0008373; C:GO:0000138; C:GO:0000139	P:protein glycosylation; P:pollen germination; P:pollen tube growth; F:sialyltransferase activity; C:Golgi trans cisterna; C:Golgi membrane	EC:2.4.3	Glycosyltransferases	IPR044782 (PANTHER); NON_CYTOPLASMIC_DOMAIN (PHOBIUS); TRANSMEMBRANE (PHOBIUS); CYTOPLASMIC_DOMAIN (PHOBIUS)	P:GO:0009846; P:GO:0009860; F:GO:0008373	P:pollen germination; P:pollen tube growth; F:sialyltransferase activity
ZmB_v2_03870	chrB	65653983	65657628	412	Braker3		LC	14	long chain base biosynthesis protein 1a	P:GO:0030148; F:GO:0016746; C:GO:0005783	P:sphingolipid biosynthetic process; F:acyltransferase activity; C:endoplasmic reticulum	EC:2.3	Acyltransferases	SIGNAL_PEPTIDE_H_REGION (PHOBIUS); SIGNAL_PEPTIDE (PHOBIUS); SIGNAL_PEPTIDE_N_REGION (PHOBIUS); SIGNAL_PEPTIDE_C_REGION (PHOBIUS); NON_CYTOPLASMIC_DOMAIN (PHOBIUS)	no GO terms	no GO terms
ZmB_v2_03880	chrB	65750227	65750979	183	Braker3		HC	1	early nodulin-like protein 17	C:GO:0005886	C:plasma membrane			IPR003245 (PFAM); IPR008972 (G3DSA:2.60.40.GENE3D); IPR039391 (PANTHER); SIGNAL_PEPTIDE_C_REGION (PHOBIUS); SIGNAL_PEPTIDE (PHOBIUS); CYTOPLASMIC_DOMAIN (PHOBIUS); NON_CYTOPLASMIC_DOMAIN (PHOBIUS); SIGNAL_PEPTIDE_H_REGION (PHOBIUS); SIGNAL_PEPTIDE_N_REGION (PHOBIUS); TRANSMEMBRANE (PHOBIUS); IPR003245 (PROSITE_PROFILES); IPR008972 (SUPERFAMILY)	F:GO:0009055; C:GO:0046658	F:electron transfer activity; C:obsolete anchored component of plasma membrane
ZmB_v2_03890	chrB	65751512	65757832	418	Braker3	modified_v1	LC	16	FAD/NAD(P)-binding oxidoreductase family protein	P:GO:0006284; P:GO:0006744; P:GO:0016120; P:GO:0016123; F:GO:0003906; F:GO:0008081; F:GO:0008311; F:GO:0008681; F:GO:0008682; F:GO:0016712; F:GO:0016829; F:GO:0019168; F:GO:0071949; F:GO:0106364; C:GO:0005634; C:GO:0031314	P:base-excision repair; P:ubiquinone biosynthetic process; P:carotene biosynthetic process; P:xanthophyll biosynthetic process; F:DNA-(apurinic or apyrimidinic site) endonuclease activity; F:phosphoric diester hydrolase activity; F:double-stranded DNA 3'-5' DNA exonuclease activity; F:2-octaprenyl-6-methoxyphenol hydroxylase activity; F:3-demethoxyubiquinol 3-hydroxylase activity; F:oxidoreductas…	EC:3.1.4; EC:1.14.99.60; EC:1.14.15; EC:1.14.14; EC:1.14.13; EC:4; EC:3.1.15; EC:3.1.11.2	Acting on ester bonds; 3-demethoxyubiquinol 3-hydroxylase; Acting on paired donors, with incorporation or reduction of molecular oxygen. The oxygen incorporated need not be derived from O(2); Acting on paired donors, with incorporation or reduction of molecular oxygen. The oxygen incorporated need not be derived from O(2); Acting on paired donors, with incorporation or reduction of molecular oxyg…	IPR036691 (G3DSA:3.60.10.GENE3D); IPR004808 (PANTHER); IPR036691 (SUPERFAMILY)	P:GO:0006281; P:GO:0006284; F:GO:0003906; F:GO:0004518; F:GO:0008081; F:GO:0008311; C:GO:0005634	P:DNA repair; P:base-excision repair; F:DNA-(apurinic or apyrimidinic site) endonuclease activity; F:nuclease activity; F:phosphoric diester hydrolase activity; F:double-stranded DNA 3'-5' DNA exonuclease activity; C:nucleus
ZmB_v2_03900	chrB	66288155	66291446	197	transfered_v1		LC	1	putative nucleolar protein 5-1	F:GO:0030515; C:GO:0031428; C:GO:0032040	F:snoRNA binding; C:box C/D methylation guide snoRNP complex; C:small-subunit processome			IPR042239 (G3DSA:1.10.246.GENE3D); IPR002687 (PFAM); G3DSA:1.10.287.4070 (GENE3D); IPR045056 (PANTHER); IPR002687 (PROSITE_PROFILES); IPR036070 (SUPERFAMILY)	F:GO:0030515; C:GO:0031428; C:GO:0032040	F:snoRNA binding; C:box C/D methylation guide snoRNP complex; C:small-subunit processome
ZmB_v2_03910	chrB	66290739	66306266	108	Braker3		LC	1	DCN1-like protein 2	P:GO:0045116; F:GO:0031624; F:GO:0032182; F:GO:0097602; C:GO:0000151	P:protein neddylation; F:ubiquitin conjugating enzyme binding; F:ubiquitin-like protein binding; F:cullin family protein binding; C:ubiquitin ligase complex			G3DSA:1.10.8.10 (GENE3D); PF14555 (PFAM); G3DSA:1.10.238.10 (GENE3D); cd14350 (CDD); IPR009060 (SUPERFAMILY)	F:GO:0005515	F:protein binding
ZmB_v2_03920	chrB	66319099	66319925	124	transfered_v1		LC	0	Glutathione synthetase chloroplastic	P:GO:0006750; F:GO:0000287; F:GO:0004363; F:GO:0005524; F:GO:0043295; C:GO:0005829	P:glutathione biosynthetic process; F:magnesium ion binding; F:glutathione synthase activity; F:ATP binding; F:glutathione binding; C:cytosol	EC:6.3.2.3	Glutathione synthase	IPR014042 (G3DSA:1.10.1080.GENE3D); IPR005615 (PFAM); IPR005615 (PANTHER); SSF56059 (SUPERFAMILY)	P:GO:0006750; F:GO:0004363; F:GO:0005524; F:GO:0016874; F:GO:0043295; C:GO:0005829	P:glutathione biosynthetic process; F:glutathione synthase activity; F:ATP binding; F:ligase activity; F:glutathione binding; C:cytosol
ZmB_v2_03930	chrB	66531690	66533573	81	Braker3		LC	1	protein NUCLEAR FUSION DEFECTIVE 4-like	P:GO:0055085; F:GO:0022857; C:GO:0016020	P:transmembrane transport; F:transmembrane transporter activity; C:membrane			IPR010658 (PFAM); PTHR21576 (PANTHER); TRANSMEMBRANE (PHOBIUS); CYTOPLASMIC_DOMAIN (PHOBIUS); NON_CYTOPLASMIC_DOMAIN (PHOBIUS)	C:GO:0016020	C:membrane
ZmB_v2_03940	chrB	66764519	66768604	343	transfered_v1		LC	29	hypothetical protein					PTHR33063 (PANTHER)	no GO terms	no GO terms
ZmB_v2_03950	chrB	66872183	66877808	543	Braker3		LC	27	Flowering locus K homology domain	P:GO:0010468; F:GO:0003729; C:GO:0005634; C:GO:0005737	P:regulation of gene expression; F:mRNA binding; C:nucleus; C:cytoplasm			IPR036612 (G3DSA:3.30.1370.GENE3D); IPR004088 (PFAM); PS50084 (PROSITE_PROFILES); IPR036612 (SUPERFAMILY)	F:GO:0003723	F:RNA binding
ZmB_v2_03960	chrB	67094363	67096831	284	Braker3		LC	1	nicotianamine aminotransferase1	P:GO:0006572; P:GO:0009058; F:GO:0004838; F:GO:0030170	P:tyrosine catabolic process; P:biosynthetic process; F:L-tyrosine:2-oxoglutarate aminotransferase activity; F:pyridoxal phosphate binding	EC:2.6.1.5	Tyrosine transaminase	IPR015421 (G3DSA:3.40.640.GENE3D); IPR015422 (G3DSA:3.90.1150.GENE3D); IPR004839 (PFAM); PTHR45744 (PANTHER); cd00609 (CDD); IPR015424 (SUPERFAMILY)	P:GO:0006572; P:GO:0009058; F:GO:0004838; F:GO:0030170	P:tyrosine catabolic process; P:biosynthetic process; F:L-tyrosine:2-oxoglutarate aminotransferase activity; F:pyridoxal phosphate binding
ZmB_v2_03970	chrB	67105433	67107717	515	Braker3		HC	1	asparagine synthetase [glutamine-hydrolyzing]	P:GO:0006529; P:GO:0006541; F:GO:0004066; F:GO:0005524; C:GO:0005829	P:asparagine biosynthetic process; P:glutamine metabolic process; F:asparagine synthase (glutamine-hydrolyzing) activity; F:ATP binding; C:cytosol	EC:6.3.5.4	Asparagine synthase (glutamine-hydrolyzing)	IPR014729 (G3DSA:3.40.50.GENE3D); IPR001962 (PFAM); IPR050795 (PANTHER); IPR001962 (CDD); SSF52402 (SUPERFAMILY)	P:GO:0006529; F:GO:0004066; C:GO:0005829	P:asparagine biosynthetic process; F:asparagine synthase (glutamine-hydrolyzing) activity; C:cytosol
ZmB_v2_03980	chrB	67118465	67121397	223	Braker3		LC	1	Putative peptidase C48 domain family protein	P:GO:0006406; P:GO:0006511; F:GO:0032183; F:GO:0140082; C:GO:0005737; C:GO:0033768; C:GO:0070390	P:mRNA export from nucleus; P:ubiquitin-dependent protein catabolic process; F:SUMO binding; F:SUMO-ubiquitin ligase activity; C:cytoplasm; C:SUMO-targeted ubiquitin ligase complex; C:transcription export complex 2	EC:2.3.2	Acyltransferases	no IPS match	no IPS match	no IPS match
ZmB_v2_03990	chrB	67329415	67330070	187	Braker3		LC	1	---NA---					no IPS match	no IPS match	no IPS match
ZmB_v2_04000	chrB	68191228	68194894	415	Braker3		LC	23	homogentisate geranylgeranyltransferase, chloroplastic	P:GO:0010189; F:GO:0004659; C:GO:0016020	P:vitamin E biosynthetic process; F:prenyltransferase activity; C:membrane	EC:2.5.1	Transferring alkyl or aryl groups, other than methyl groups	IPR000537 (PFAM); PTHR43009 (PANTHER); TRANSMEMBRANE (PHOBIUS); TRANSMEMBRANE (PHOBIUS); NON_CYTOPLASMIC_DOMAIN (PHOBIUS); NON_CYTOPLASMIC_DOMAIN (PHOBIUS); TRANSMEMBRANE (PHOBIUS); CYTOPLASMIC_DOMAIN (PHOBIUS); TRANSMEMBRANE (PHOBIUS); TRANSMEMBRANE (PHOBIUS); NON_CYTOPLASMIC_DOMAIN (PHOBIUS); CYTOPLASMIC_DOMAIN (PHOBIUS); TRANSMEMBRANE (PHOBIUS); NON_CYTOPLASMIC_DOMAIN (PHOBIUS); CYTOPLASMIC_DO…	F:GO:0004659; F:GO:0016765; C:GO:0016020	F:prenyltransferase activity; F:transferase activity, transferring alkyl or aryl (other than methyl) groups; C:membrane
ZmB_v2_04010	chrB	68199448	68203974	221	Braker3		LC	3	trehalose-6-phosphate synthase12	P:GO:0005992; P:GO:0070413; F:GO:0003825; F:GO:0004805; C:GO:0005737	P:trehalose biosynthetic process; P:trehalose metabolism in response to stress; F:alpha,alpha-trehalose-phosphate synthase (UDP-forming) activity; F:trehalose-phosphatase activity; C:cytoplasm	EC:2.4.1.15; EC:3.1.3.12; EC:3.1.3.23	Alpha,alpha-trehalose-phosphate synthase (UDP-forming); Trehalose-phosphatase; Sugar-phosphatase	no IPS match	no IPS match	no IPS match
ZmB_v2_04020	chrB	68360479	68363193	105	transfered_v1		LC	2	MADS-box transcription factor 13	P:GO:0006357; F:GO:0000977; F:GO:0003700; C:GO:0005634	P:regulation of transcription by RNA polymerase II; F:RNA polymerase II transcription regulatory region sequence-specific DNA binding; F:DNA-binding transcription factor activity; C:nucleus			no IPS match	no IPS match	no IPS match
ZmB_v2_04030	chrB	68710067	68715709	654	Braker3		LC	21	40S ribosomal protein S4-3	P:GO:0006412; P:GO:0006545; P:GO:0006567; F:GO:0003735; F:GO:0004386; F:GO:0005524; F:GO:0008732; F:GO:0016787; F:GO:0019843; C:GO:0016020; C:GO:0022627	P:translation; P:glycine biosynthetic process; P:threonine catabolic process; F:structural constituent of ribosome; F:helicase activity; F:ATP binding; F:L-allo-threonine aldolase activity; F:hydrolase activity; F:rRNA binding; C:membrane; C:cytosolic small ribosomal subunit	EC:4.1.2.49; EC:4.1.2.5; EC:3	L-allo-threonine aldolase; L-threonine aldolase; Hydrolases	no IPS match	no IPS match	no IPS match
ZmB_v2_04040	chrB	68776667	68779829	97	transfered_v1		LC	1	---NA---					no IPS match	no IPS match	no IPS match
ZmB_v2_04050	chrB	68777627	68779389	97	Braker3		LC	4	unnamed protein product					no IPS match	no IPS match	no IPS match
ZmB_v2_04060	chrB	68877654	68890347	383	transfered_v1		LC	2	uncharacterized protein LOC103646990					PTHR33063 (PANTHER)	no GO terms	no GO terms
ZmB_v2_04070	chrB	69266448	69270457	229	transfered_v1		LC	7	Protein IQ-DOMAIN 32					no IPS match	no IPS match	no IPS match
ZmB_v2_04080	chrB	69269799	69270696	128	Braker3		LC	1	Mitotic checkpoint serine/threonine-protein kinase BUB1	P:GO:0007094; P:GO:0051754; F:GO:0004672; F:GO:0005524; C:GO:0000776; C:GO:0005634; C:GO:0032991	P:mitotic spindle assembly checkpoint signaling; P:meiotic sister chromatid cohesion, centromeric; F:protein kinase activity; F:ATP binding; C:kinetochore; C:nucleus; C:protein-containing complex	EC:2.7.1	Transferring phosphorus-containing groups	G3DSA:1.10.510.10 (GENE3D); IPR015661 (PANTHER); IPR011009 (SUPERFAMILY)	P:GO:0007094; P:GO:0051754; F:GO:0004672	P:mitotic spindle assembly checkpoint signaling; P:meiotic sister chromatid cohesion, centromeric; F:protein kinase activity
ZmB_v2_04090	chrB	69479593	69484356	462	Braker3		HC	1	Serine hydroxymethyltransferase 4	P:GO:0006565; P:GO:0009113; P:GO:0017148; P:GO:0019264; P:GO:0032259; P:GO:0035999; P:GO:0046655; P:GO:0051289; P:GO:1990830; F:GO:0000900; F:GO:0004372; F:GO:0008168; F:GO:0008270; F:GO:0030170; F:GO:0042803; F:GO:0048027; F:GO:0050897; F:GO:0070905; C:GO:0005634; C:GO:0005829	P:L-serine catabolic process; P:purine nucleobase biosynthetic process; P:negative regulation of translation; P:glycine biosynthetic process from serine; P:methylation; P:tetrahydrofolate interconversion; P:folic acid metabolic process; P:protein homotetramerization; P:cellular response to leukemia inhibitory factor; F:mRNA regulatory element binding translation repressor activity; F:glycine hydr…	EC:2.1.2.1; EC:2.1.1	Glycine hydroxymethyltransferase; Transferring one-carbon groups	IPR039429 (PFAM); IPR015422 (G3DSA:3.90.1150.GENE3D); IPR015421 (G3DSA:3.40.640.GENE3D); IPR049943 (PANTHER); IPR015424 (SUPERFAMILY)	P:GO:0006565; P:GO:0006730; P:GO:0019264; P:GO:0046653; P:GO:0046655; F:GO:0004372; F:GO:0008270; F:GO:0030170; F:GO:0050897; F:GO:0070905; C:GO:0005737	P:L-serine catabolic process; P:one-carbon metabolic process; P:glycine biosynthetic process from serine; P:tetrahydrofolate metabolic process; P:folic acid metabolic process; F:glycine hydroxymethyltransferase activity; F:zinc ion binding; F:pyridoxal phosphate binding; F:cobalt ion binding; F:serine binding; C:cytoplasm
ZmB_v2_04100	chrB	70284248	70291263	137	Braker3		LC	1	phosphatase 2C 5	F:GO:0016301; F:GO:0017018	F:kinase activity; F:myosin phosphatase activity	EC:3.1.3.16; EC:2.7	Protein-serine/threonine phosphatase; Transferring phosphorus-containing groups	IPR036457 (G3DSA:3.60.40.GENE3D); IPR001932 (PFAM); IPR015655 (PANTHER); IPR001932 (PROSITE_PROFILES); IPR001932 (CDD); IPR036457 (SUPERFAMILY)	P:GO:0006470; P:GO:0035970; F:GO:0004722	P:protein dephosphorylation; P:peptidyl-threonine dephosphorylation; F:protein serine/threonine phosphatase activity
ZmB_v2_04110	chrB	70599403	70602154	444	transfered_v1		LC	1	unknown					IPR003653 (PFAM); G3DSA:3.40.395.10 (GENE3D); TRANSMEMBRANE (PHOBIUS); NON_CYTOPLASMIC_DOMAIN (PHOBIUS); CYTOPLASMIC_DOMAIN (PHOBIUS); IPR038765 (SUPERFAMILY)	P:GO:0006508; F:GO:0008234	P:proteolysis; F:cysteine-type peptidase activity
ZmB_v2_04120	chrB	70602729	70604504	326	Braker3		HC	1	DNA-directed DNA polymerases	P:GO:0006271; P:GO:0006297; P:GO:1904161; F:GO:0003887; C:GO:0043625	P:DNA strand elongation involved in DNA replication; P:nucleotide-excision repair, DNA gap filling; P:DNA synthesis involved in UV-damage excision repair; F:DNA-directed DNA polymerase activity; C:delta DNA polymerase complex	EC:2.7.7.7	DNA-directed DNA polymerase	IPR019038 (PANTHER)	P:GO:0006260; P:GO:0006271; P:GO:0006297; P:GO:1904161; F:GO:0003887; C:GO:0005634; C:GO:0043625	P:DNA replication; P:DNA strand elongation involved in DNA replication; P:nucleotide-excision repair, DNA gap filling; P:DNA synthesis involved in UV-damage excision repair; F:DNA-directed DNA polymerase activity; C:nucleus; C:delta DNA polymerase complex
ZmB_v2_04130	chrB	70615586	70619310	656	transfered_v1		LC	21	protein FAR1-RELATED SEQUENCE 1	P:GO:0006355; F:GO:0008270; C:GO:0005634	P:regulation of DNA-templated transcription; F:zinc ion binding; C:nucleus			no IPS match	no IPS match	no IPS match
ZmB_v2_04140	chrB	70788884	70790680	254	transfered_v1		HC	1	NSP (nuclear shuttle protein)-interacting GTPase	F:GO:0005096	F:GTPase activator activity			IPR038508 (G3DSA:1.10.220.GENE3D); IPR001164 (PFAM); IPR044820 (PANTHER); IPR037278 (SUPERFAMILY)	F:GO:0005096	F:GTPase activator activity
ZmB_v2_04150	chrB	71148144	71167526	337	Braker3		LC	1	hypothetical protein Zm00014a_019322					PR01217 (PRINTS); CYTOPLASMIC_DOMAIN (PHOBIUS); TRANSMEMBRANE (PHOBIUS); NON_CYTOPLASMIC_DOMAIN (PHOBIUS)	no GO terms	no GO terms
ZmB_v2_04160	chrB	71677969	71678921	292	Braker3		HC	1	L10-interacting MYB domain-containing protein-like					IPR024752 (PFAM); PTHR47069 (PANTHER)	no GO terms	no GO terms
ZmB_v2_04170	chrB	71718352	71725275	339	transfered_v1		LC	1	pentatricopeptide repeat-containing protein At3g60050-like	P:GO:0006629; F:GO:0030599; F:GO:0046872; F:GO:0046910; C:GO:0016020	P:lipid metabolic process; F:pectinesterase activity; F:metal ion binding; F:pectinesterase inhibitor activity; C:membrane	EC:3.1.1.11	Pectinesterase	no IPS match	no IPS match	no IPS match
ZmB_v2_04180	chrB	73201857	73205028	414	Braker3		HC	1	uncharacterized protein LOC100276797	F:GO:0043130; C:GO:0016020	F:ubiquitin binding; C:membrane			PTHR48371 (PANTHER); IPR003892 (PROSITE_PROFILES); cd14279 (CDD)	F:GO:0043130	F:ubiquitin binding
ZmB_v2_04190	chrB	73226554	73228589	264	Braker3		HC	1	Serine hydroxymethyltransferase 4	P:GO:0006565; P:GO:0009113; P:GO:0017148; P:GO:0019264; P:GO:0032259; P:GO:0035999; P:GO:0046655; P:GO:0051289; P:GO:1990830; F:GO:0000900; F:GO:0004372; F:GO:0008168; F:GO:0008270; F:GO:0030170; F:GO:0042803; F:GO:0048027; F:GO:0050897; F:GO:0070905; C:GO:0005634; C:GO:0005829	P:L-serine catabolic process; P:purine nucleobase biosynthetic process; P:negative regulation of translation; P:glycine biosynthetic process from serine; P:methylation; P:tetrahydrofolate interconversion; P:folic acid metabolic process; P:protein homotetramerization; P:cellular response to leukemia inhibitory factor; F:mRNA regulatory element binding translation repressor activity; F:glycine hydr…	EC:2.1.2.1; EC:2.1.1	Glycine hydroxymethyltransferase; Transferring one-carbon groups	IPR015421 (G3DSA:3.40.640.GENE3D); IPR039429 (PFAM); IPR015422 (G3DSA:3.90.1150.GENE3D); IPR049943 (PANTHER); IPR015424 (SUPERFAMILY)	P:GO:0006565; P:GO:0006730; P:GO:0019264; P:GO:0046653; P:GO:0046655; F:GO:0004372; F:GO:0008270; F:GO:0030170; F:GO:0050897; F:GO:0070905; C:GO:0005737	P:L-serine catabolic process; P:one-carbon metabolic process; P:glycine biosynthetic process from serine; P:tetrahydrofolate metabolic process; P:folic acid metabolic process; F:glycine hydroxymethyltransferase activity; F:zinc ion binding; F:pyridoxal phosphate binding; F:cobalt ion binding; F:serine binding; C:cytoplasm
ZmB_v2_04200	chrB	73554910	73555316	91	Braker3		HC	1	S-formylglutathione hydrolase	P:GO:0046294; F:GO:0018738; F:GO:0052689; C:GO:0005829	P:formaldehyde catabolic process; F:S-formylglutathione hydrolase activity; F:carboxylic ester hydrolase activity; C:cytosol	EC:3.1.2.12; EC:3.1.1	S-formylglutathione hydrolase; Acting on ester bonds	IPR029058 (G3DSA:3.40.50.GENE3D); IPR000801 (PFAM); IPR014186 (PANTHER); IPR029058 (SUPERFAMILY)	P:GO:0046294; F:GO:0018738; C:GO:0005829	P:formaldehyde catabolic process; F:S-formylglutathione hydrolase activity; C:cytosol
ZmB_v2_04210	chrB	73556009	73558062	80	transfered_v1		LC	3	pop3 peptide	P:GO:0009865	P:pollen tube adhesion			SIGNAL_PEPTIDE_H_REGION (PHOBIUS); SIGNAL_PEPTIDE (PHOBIUS); SIGNAL_PEPTIDE_C_REGION (PHOBIUS); SIGNAL_PEPTIDE_N_REGION (PHOBIUS); NON_CYTOPLASMIC_DOMAIN (PHOBIUS)	no GO terms	no GO terms
ZmB_v2_04220	chrB	74302894	74303410	74	Braker3		HC	1	Abscisic acid 8'-hydroxylase 1	P:GO:0009687; P:GO:0016125; F:GO:0005506; F:GO:0010295; F:GO:0020037; C:GO:0016020	P:abscisic acid metabolic process; P:sterol metabolic process; F:iron ion binding; F:(+)-abscisic acid 8'-hydroxylase activity; F:heme binding; C:membrane	EC:1.14.14.137; EC:1.14.13	(+)-abscisic acid 8'-hydroxylase; Acting on paired donors, with incorporation or reduction of molecular oxygen. The oxygen incorporated need not be derived from O(2)	IPR001128 (PFAM); IPR036396 (G3DSA:1.10.630.GENE3D); PTHR24286 (PANTHER); IPR036396 (SUPERFAMILY)	P:GO:0009687; P:GO:0016125; F:GO:0004497; F:GO:0005506; F:GO:0016491; F:GO:0016705; F:GO:0016709; F:GO:0020037	P:abscisic acid metabolic process; P:sterol metabolic process; F:monooxygenase activity; F:iron ion binding; F:oxidoreductase activity; F:oxidoreductase activity, acting on paired donors, with incorporation or reduction of molecular oxygen; F:oxidoreductase activity, acting on paired donors, with incorporation or reduction of molecular oxygen, NAD(P)H as one donor, and incorporation of one atom o…
ZmB_v2_04230	chrB	75017031	75035061	1096	Braker3	modified_v1	LC	25	Thioesterase superfamily protein	P:GO:0035194; P:GO:0055085; F:GO:0003723; F:GO:0004521; F:GO:0015103; F:GO:0015291; F:GO:0047617; C:GO:0005634; C:GO:0005737; C:GO:0016020	P:regulatory ncRNA-mediated post-transcriptional gene silencing; P:transmembrane transport; F:RNA binding; F:RNA endonuclease activity; F:inorganic anion transmembrane transporter activity; F:secondary active transmembrane transporter activity; F:fatty acyl-CoA hydrolase activity; C:nucleus; C:cytoplasm; C:membrane	EC:3.1.2.20; EC:3.1.2.3	Acyl-CoA hydrolase; Succinyl-CoA hydrolase	no IPS match	no IPS match	no IPS match
ZmB_v2_04240	chrB	75273012	75285500	175	Braker3		HC	1	Ras-related protein RABH1b	P:GO:0006886; P:GO:0006890; P:GO:0006891; P:GO:0042147; F:GO:0003924; F:GO:0005525; F:GO:0016597; C:GO:0005794; C:GO:0005829	P:intracellular protein transport; P:retrograde vesicle-mediated transport, Golgi to endoplasmic reticulum; P:intra-Golgi vesicle-mediated transport; P:retrograde transport, endosome to Golgi; F:GTPase activity; F:GTP binding; F:amino acid binding; C:Golgi apparatus; C:cytosol	EC:3.6.1.15	Nucleoside-triphosphate phosphatase	IPR027417 (G3DSA:3.40.50.GENE3D); IPR001806 (PFAM); IPR040217 (PANTHER); SIGNAL_PEPTIDE_N_REGION (PHOBIUS); SIGNAL_PEPTIDE_H_REGION (PHOBIUS); NON_CYTOPLASMIC_DOMAIN (PHOBIUS); SIGNAL_PEPTIDE (PHOBIUS); SIGNAL_PEPTIDE_C_REGION (PHOBIUS); IPR027417 (SUPERFAMILY); IPR045865 (SUPERFAMILY)	F:GO:0003924; F:GO:0005525	F:GTPase activity; F:GTP binding
ZmB_v2_04250	chrB	75579337	75581985	237	Braker3		LC	14	chromatin complex subunit A101	P:GO:0006338; F:GO:0003677; F:GO:0004386; F:GO:0005524; F:GO:0016787; F:GO:0140658; C:GO:0005634	P:chromatin remodeling; F:DNA binding; F:helicase activity; F:ATP binding; F:hydrolase activity; F:ATP-dependent chromatin remodeler activity; C:nucleus	EC:3	Hydrolases	IPR027417 (G3DSA:3.40.50.GENE3D)	no GO terms	no GO terms
ZmB_v2_04260	chrB	75696896	75697768	291	Braker3		HC	1	Leucine-rich repeat extensin-like protein 3	P:GO:0071555	P:cell wall organization			IPR001611 (PFAM); IPR032675 (G3DSA:3.80.10.GENE3D); IPR051582 (PANTHER); SIGNAL_PEPTIDE_N_REGION (PHOBIUS); SIGNAL_PEPTIDE_C_REGION (PHOBIUS); NON_CYTOPLASMIC_DOMAIN (PHOBIUS); SIGNAL_PEPTIDE (PHOBIUS); SIGNAL_PEPTIDE_H_REGION (PHOBIUS); SSF52058 (SUPERFAMILY)	F:GO:0005515	F:protein binding
ZmB_v2_04270	chrB	75821330	75823453	131	Braker3		HC	1	uncharacterized zinc finger CCHC domain-containing protein At4g19190	P:GO:0000723; P:GO:0006281; P:GO:0006310; P:GO:0006508; P:GO:0006571; P:GO:0032508; P:GO:0045892; F:GO:0003678; F:GO:0003714; F:GO:0004252; F:GO:0004665; F:GO:0005524; F:GO:0008234; F:GO:0008977; F:GO:0016887; F:GO:0033730; C:GO:0005634; C:GO:0016020	P:telomere maintenance; P:DNA repair; P:DNA recombination; P:proteolysis; P:tyrosine biosynthetic process; P:DNA duplex unwinding; P:negative regulation of DNA-templated transcription; F:DNA helicase activity; F:transcription corepressor activity; F:serine-type endopeptidase activity; F:prephenate dehydrogenase (NADP+) activity; F:ATP binding; F:cysteine-type peptidase activity; F:prephenate dehy…	EC:3.4.21; EC:3.6.1.15; EC:1.3.1.12; EC:1.3.1.78; EC:1.3.1.13; EC:1.3.1.79	Acting on peptide bonds (peptidases); Nucleoside-triphosphate phosphatase; Prephenate dehydrogenase; Arogenate dehydrogenase (NADP(+)); Prephenate dehydrogenase (NADP(+)); Arogenate dehydrogenase (NAD(P)(+))	IPR019339 (PFAM); IPR040014 (PANTHER)	P:GO:0045892; F:GO:0003714; C:GO:0005634	P:negative regulation of DNA-templated transcription; F:transcription corepressor activity; C:nucleus
ZmB_v2_04280	chrB	76694452	76695730	73	transfered_v1		LC	3	---NA---					no IPS match	no IPS match	no IPS match
ZmB_v2_04290	chrB	76696183	76699054	247	Braker3		LC	6	ARM repeat superfamily protein					no IPS match	no IPS match	no IPS match
ZmB_v2_04300	chrB	76776054	76782138	552	Braker3		LC	27	uncharacterized vacuolar membrane protein YML018C	P:GO:0055085; F:GO:0022857; C:GO:0000329	P:transmembrane transport; F:transmembrane transporter activity; C:fungal-type vacuole membrane			no IPS match	no IPS match	no IPS match
ZmB_v2_04310	chrB	76781940	76783682	438	Braker3		LC	1	protein PLASTID MOVEMENT IMPAIRED 1-RELATED 1					IPR039614 (PANTHER)	no GO terms	no GO terms
ZmB_v2_04320	chrB	76892027	76892627	179	Braker3		LC	1	UvrB/uvrC motif family protein	P:GO:0008104; P:GO:0015031	P:protein localization; P:protein transport			no IPS match	no IPS match	no IPS match
ZmB_v2_04330	chrB	77066302	77068028	287	transfered_v1		LC	0	DNA-directed DNA polymerases	P:GO:0006271; P:GO:0006297; P:GO:1904161; F:GO:0003887; C:GO:0016020; C:GO:0043625	P:DNA strand elongation involved in DNA replication; P:nucleotide-excision repair, DNA gap filling; P:DNA synthesis involved in UV-damage excision repair; F:DNA-directed DNA polymerase activity; C:membrane; C:delta DNA polymerase complex	EC:2.7.7.7	DNA-directed DNA polymerase	IPR019038 (PANTHER)	P:GO:0006260; P:GO:0006271; P:GO:0006297; P:GO:1904161; F:GO:0003887; C:GO:0005634; C:GO:0043625	P:DNA replication; P:DNA strand elongation involved in DNA replication; P:nucleotide-excision repair, DNA gap filling; P:DNA synthesis involved in UV-damage excision repair; F:DNA-directed DNA polymerase activity; C:nucleus; C:delta DNA polymerase complex
ZmB_v2_04340	chrB	78590668	78593830	162	Braker3		LC	1	Sialyltransferase-like protein 5	P:GO:0006486; P:GO:0009846; P:GO:0009860; F:GO:0008373; C:GO:0000138; C:GO:0000139	P:protein glycosylation; P:pollen germination; P:pollen tube growth; F:sialyltransferase activity; C:Golgi trans cisterna; C:Golgi membrane	EC:2.4.3	Glycosyltransferases	IPR044782 (PANTHER); SIGNAL_PEPTIDE_N_REGION (PHOBIUS); NON_CYTOPLASMIC_DOMAIN (PHOBIUS); SIGNAL_PEPTIDE_H_REGION (PHOBIUS); SIGNAL_PEPTIDE_C_REGION (PHOBIUS); SIGNAL_PEPTIDE (PHOBIUS)	P:GO:0009846; P:GO:0009860; F:GO:0008373	P:pollen germination; P:pollen tube growth; F:sialyltransferase activity
ZmB_v2_04350	chrB	78848813	78851125	343	Braker3		HC	1	Callose synthase 11	P:GO:0000209; P:GO:0006511; P:GO:0050896; P:GO:0071555; F:GO:0004601; F:GO:0005488; F:GO:0046527; F:GO:0061631; C:GO:0005886; C:GO:0009941	P:protein polyubiquitination; P:ubiquitin-dependent protein catabolic process; P:response to stimulus; P:cell wall organization; F:peroxidase activity; F:binding; F:glucosyltransferase activity; F:ubiquitin conjugating enzyme activity; C:plasma membrane; C:chloroplast envelope	EC:1.11.1; EC:2.4.1; EC:2.3.2.23	Acting on a peroxide as acceptor; Glycosyltransferases; E2 ubiquitin-conjugating enzyme	IPR026961 (PFAM); PTHR24186 (PANTHER); NON_CYTOPLASMIC_DOMAIN (PHOBIUS); NON_CYTOPLASMIC_DOMAIN (PHOBIUS); TRANSMEMBRANE (PHOBIUS); CYTOPLASMIC_DOMAIN (PHOBIUS); TRANSMEMBRANE (PHOBIUS)	C:GO:0005886	C:plasma membrane
ZmB_v2_04360	chrB	79360833	79373153	165	Braker3		HC	1	uncharacterized protein LOC103650004					no IPS match	no IPS match	no IPS match
ZmB_v2_04370	chrB	79567225	79569819	82	transfered_v1		LC	4	Protein TIFY 10b	P:GO:0009611; P:GO:0031347; P:GO:2000022; C:GO:0005634	P:response to wounding; P:regulation of defense response; P:regulation of jasmonic acid mediated signaling pathway; C:nucleus			no IPS match	no IPS match	no IPS match
ZmB_v2_04380	chrB	79668275	79670719	160	transfered_v1		LC	7	2-hydroxymuconate semialdehyde hydrolase-like	P:GO:0007188; F:GO:0001664; F:GO:0003924; F:GO:0005525; F:GO:0031683; F:GO:0046872; C:GO:0005834	P:adenylate cyclase-modulating G protein-coupled receptor signaling pathway; F:G protein-coupled receptor binding; F:GTPase activity; F:GTP binding; F:G-protein beta/gamma-subunit complex binding; F:metal ion binding; C:heterotrimeric G-protein complex	EC:3.6.1.15	Nucleoside-triphosphate phosphatase	no IPS match	no IPS match	no IPS match
ZmB_v2_04390	chrB	80408191	80409832	315	Braker3		LC	7	26S proteasome non-ATPase regulatory subunit 4 homolog	P:GO:0030042; P:GO:0043161; F:GO:0003755; F:GO:0003779; F:GO:0031593; C:GO:0005634; C:GO:0005829; C:GO:0008540; C:GO:0015629	P:actin filament depolymerization; P:proteasome-mediated ubiquitin-dependent protein catabolic process; F:peptidyl-prolyl cis-trans isomerase activity; F:actin binding; F:polyubiquitin modification-dependent protein binding; C:nucleus; C:cytosol; C:proteasome regulatory particle, base subcomplex; C:actin cytoskeleton	EC:5.2.1.8	Peptidylprolyl isomerase	no IPS match	no IPS match	no IPS match
ZmB_v2_04400	chrB	80515890	80517544	102	Braker3		LC	1	putative fucosyltransferase-like protein	P:GO:0006486; P:GO:0036065; F:GO:0018392; C:GO:0032580	P:protein glycosylation; P:fucosylation; F:glycoprotein 3-alpha-L-fucosyltransferase activity; C:Golgi cisterna membrane	EC:2.4.1.214	Glycoprotein 3-alpha-L-fucosyltransferase	no IPS match	no IPS match	no IPS match
ZmB_v2_04410	chrB	80536477	80541822	618	Braker3		LC	1	SIT4 phosphatase-associated family protein	P:GO:0016104; F:GO:0004672; F:GO:0005524; F:GO:0016866; F:GO:0019888; F:GO:0019903; C:GO:0005811; C:GO:0016020	P:triterpenoid biosynthetic process; F:protein kinase activity; F:ATP binding; F:intramolecular transferase activity; F:protein phosphatase regulator activity; F:protein phosphatase binding; C:lipid droplet; C:membrane	EC:2.7.1; EC:5.4	Transferring phosphorus-containing groups; Intramolecular transferases	G3DSA:2.80.10.50 (GENE3D); IPR007679 (PFAM); PTHR31205 (PANTHER); IPR008999 (SUPERFAMILY)	no GO terms	no GO terms
ZmB_v2_04420	chrB	80566375	80571359	669	Braker3		LC	40	uncharacterized protein LOC103637808					IPR004252 (PFAM); PTHR33144 (PANTHER)	no GO terms	no GO terms
ZmB_v2_04430	chrB	80728931	80733171	203	transfered_v1		LC	2	Calcium-dependent protein kinase 28	P:GO:0035556; F:GO:0004683; F:GO:0005509; F:GO:0005516; F:GO:0005524; F:GO:0009931; C:GO:0005634; C:GO:0005737	P:intracellular signal transduction; F:calmodulin-dependent protein kinase activity; F:calcium ion binding; F:calmodulin binding; F:ATP binding; F:calcium-dependent protein serine/threonine kinase activity; C:nucleus; C:cytoplasm	EC:2.7.11.17	Calcium/calmodulin-dependent protein kinase	G3DSA:3.30.200.20 (GENE3D); IPR011009 (SUPERFAMILY)	no GO terms	no GO terms
ZmB_v2_04440	chrB	80768725	80819523	129	Braker3		LC	1	hypothetical protein Zm00014a_044333					IPR020818 (PFAM)	P:GO:0006457; F:GO:0005524; F:GO:0044183	P:protein folding; F:ATP binding; F:protein folding chaperone
ZmB_v2_04450	chrB	80875325	80888954	752	Braker3		LC	1	putative gag-pol polyprotein	P:GO:0006278; P:GO:0015074; F:GO:0003676; F:GO:0003964; F:GO:0008270; C:GO:0016020	P:RNA-templated DNA biosynthetic process; P:DNA integration; F:nucleic acid binding; F:RNA-directed DNA polymerase activity; F:zinc ion binding; C:membrane	EC:2.7.7.49	RNA-directed DNA polymerase	IPR039309 (PFAM); IPR013103 (PFAM); PTHR42648 (PANTHER); NON_CYTOPLASMIC_DOMAIN (PHOBIUS); NON_CYTOPLASMIC_DOMAIN (PHOBIUS); CYTOPLASMIC_DOMAIN (PHOBIUS); TRANSMEMBRANE (PHOBIUS); TRANSMEMBRANE (PHOBIUS); CYTOPLASMIC_DOMAIN (PHOBIUS); TRANSMEMBRANE (PHOBIUS); IPR001680 (PROSITE_PROFILES); PS50294 (PROSITE_PROFILES); IPR036259 (SUPERFAMILY); IPR012337 (SUPERFAMILY); IPR036322 (SUPERFAMILY)	F:GO:0005515	F:protein binding
ZmB_v2_04460	chrB	81024161	81025389	202	Braker3		HC	1	Regulator of nonsense transcripts 1-like protein	P:GO:0000184; F:GO:0003677; F:GO:0003724; F:GO:0005524; F:GO:0016787; C:GO:0005737; C:GO:0016020	P:nuclear-transcribed mRNA catabolic process, nonsense-mediated decay; F:DNA binding; F:RNA helicase activity; F:ATP binding; F:hydrolase activity; C:cytoplasm; C:membrane	EC:3.6.4.13	RNA helicase	IPR041679 (PFAM); IPR027417 (G3DSA:3.40.50.GENE3D); IPR045055 (PANTHER); IPR047187 (CDD); IPR027417 (SUPERFAMILY)	P:GO:0000184; F:GO:0003724; C:GO:0005737	P:nuclear-transcribed mRNA catabolic process, nonsense-mediated decay; F:RNA helicase activity; C:cytoplasm
ZmB_v2_04470	chrB	81303597	81303959	121	Braker3		LC	1	hypothetical protein Zm00014a_024493					no IPS match	no IPS match	no IPS match
ZmB_v2_04480	chrB	81601519	81604785	581	transfered_v1		HC	1	putative ubiquitin-like-specific protease 1B	P:GO:0000723; P:GO:0006281; P:GO:0006310; P:GO:0006508; P:GO:0016926; P:GO:0032508; F:GO:0003678; F:GO:0005524; F:GO:0010181; F:GO:0016887; F:GO:0016929; C:GO:0005634	P:telomere maintenance; P:DNA repair; P:DNA recombination; P:proteolysis; P:protein desumoylation; P:DNA duplex unwinding; F:DNA helicase activity; F:ATP binding; F:FMN binding; F:ATP hydrolysis activity; F:deSUMOylase activity; C:nucleus	EC:3.4; EC:3.6.1.15	Acting on peptide bonds (peptidases); Nucleoside-triphosphate phosphatase	G3DSA:3.40.395.10 (GENE3D); IPR003653 (PFAM); PTHR12606 (PANTHER); IPR003653 (PROSITE_PROFILES); IPR038765 (SUPERFAMILY)	P:GO:0006508; P:GO:0016926; F:GO:0008234; F:GO:0016929; C:GO:0005634	P:proteolysis; P:protein desumoylation; F:cysteine-type peptidase activity; F:deSUMOylase activity; C:nucleus
ZmB_v2_04490	chrB	81605204	81606240	148	Braker3		LC	1	Transcription factor bHLH13	P:GO:0006355; F:GO:0000976; F:GO:0003700; F:GO:0046983; C:GO:0005634	P:regulation of DNA-templated transcription; F:transcription cis-regulatory region binding; F:DNA-binding transcription factor activity; F:protein dimerization activity; C:nucleus			IPR025610 (PFAM); IPR045084 (PANTHER)	P:GO:0006355; F:GO:0000976; F:GO:0003700; C:GO:0005634	P:regulation of DNA-templated transcription; F:transcription cis-regulatory region binding; F:DNA-binding transcription factor activity; C:nucleus
ZmB_v2_04500	chrB	81606609	81608758	203	transfered_v1		LC	4	B-block binding subunit of TFIIIC	P:GO:0006355; P:GO:0006384; P:GO:0042791; F:GO:0000976; F:GO:0003700; C:GO:0000127; C:GO:0005634	P:regulation of DNA-templated transcription; P:transcription initiation at RNA polymerase III promoter; P:5S class rRNA transcription by RNA polymerase III; F:transcription cis-regulatory region binding; F:DNA-binding transcription factor activity; C:transcription factor TFIIIC complex; C:nucleus			no IPS match	no IPS match	no IPS match
ZmB_v2_04510	chrB	81608618	81614838	1443	Braker3		HC	1	ATP-dependent DNA helicase PIF1	P:GO:0000723; P:GO:0006281; P:GO:0006310; P:GO:0006508; P:GO:0032508; P:GO:1990961; F:GO:0003678; F:GO:0004252; F:GO:0005524; F:GO:0008234; F:GO:0010181; F:GO:0015297; F:GO:0016887; F:GO:0042910; C:GO:0016020	P:telomere maintenance; P:DNA repair; P:DNA recombination; P:proteolysis; P:DNA duplex unwinding; P:xenobiotic detoxification by transmembrane export across the plasma membrane; F:DNA helicase activity; F:serine-type endopeptidase activity; F:ATP binding; F:cysteine-type peptidase activity; F:FMN binding; F:antiporter activity; F:ATP hydrolysis activity; F:xenobiotic transmembrane transporter act…	EC:3.4.21; EC:3.6.1.15	Acting on peptide bonds (peptidases); Nucleoside-triphosphate phosphatase	IPR049163 (PFAM); IPR010285 (PFAM); IPR027417 (G3DSA:3.40.50.GENE3D); IPR025476 (PFAM); PTHR45786 (PANTHER); IPR027417 (SUPERFAMILY); IPR027417 (SUPERFAMILY)	P:GO:0000723; P:GO:0006281; F:GO:0003678	P:telomere maintenance; P:DNA repair; F:DNA helicase activity
ZmB_v2_04520	chrB	82069580	82071071	111	transfered_v1		LC	1	Peptidyl-prolyl cis-trans isomerase CYP19-3	F:GO:0003755; C:GO:0005829; C:GO:0005886; C:GO:0043231	F:peptidyl-prolyl cis-trans isomerase activity; C:cytosol; C:plasma membrane; C:intracellular membrane-bounded organelle	EC:5.2.1.8	Peptidylprolyl isomerase	no IPS match	no IPS match	no IPS match
ZmB_v2_04530	chrB	82072127	82076931	148	Braker3		LC	1	Protein bem46	P:GO:0006508; P:GO:0044772; P:GO:0051301; P:GO:0098734; F:GO:0008236; F:GO:0008474; F:GO:0016538; C:GO:0000307; C:GO:0005634; C:GO:0005737; C:GO:0016020	P:proteolysis; P:mitotic cell cycle phase transition; P:cell division; P:macromolecule depalmitoylation; F:serine-type peptidase activity; F:palmitoyl-(protein) hydrolase activity; F:cyclin-dependent protein serine/threonine kinase regulator activity; C:cyclin-dependent protein kinase holoenzyme complex; C:nucleus; C:cytoplasm; C:membrane	EC:3.4; EC:3.1.2.22	Acting on peptide bonds (peptidases); Palmitoyl-protein hydrolase	no IPS match	no IPS match	no IPS match
ZmB_v2_04540	chrB	82240138	82242087	178	Braker3		HC	1	CDP-diacylglycerol--serine O-phosphatidyltransferase 2	P:GO:0006646; P:GO:0006659; F:GO:0003882; F:GO:0106245; C:GO:0005789	P:phosphatidylethanolamine biosynthetic process; P:phosphatidylserine biosynthetic process; F:CDP-diacylglycerol-serine O-phosphatidyltransferase activity; F:L-serine-phosphatidylethanolamine phosphatidyltransferase activity; C:endoplasmic reticulum membrane	EC:2.7.8.29; EC:2.7.8.8	L-serine-phosphatidylethanolamine phosphatidyltransferase; CDP-diacylglycerol--serine O-phosphatidyltransferase	IPR004277 (PFAM); PTHR15362 (PANTHER); NON_CYTOPLASMIC_DOMAIN (PHOBIUS); SIGNAL_PEPTIDE (PHOBIUS); SIGNAL_PEPTIDE_H_REGION (PHOBIUS); SIGNAL_PEPTIDE_N_REGION (PHOBIUS); SIGNAL_PEPTIDE_C_REGION (PHOBIUS)	P:GO:0006659; F:GO:0106245	P:phosphatidylserine biosynthetic process; F:L-serine-phosphatidylethanolamine phosphatidyltransferase activity
ZmB_v2_04550	chrB	82322132	82326104	314	transfered_v1		LC	13	uncharacterized protein LOC103644030	F:GO:0003676; F:GO:0008270	F:nucleic acid binding; F:zinc ion binding			no IPS match	no IPS match	no IPS match
ZmB_v2_04560	chrB	82436108	82439155	96	transfered_v1		HC	1	unknown					no IPS match	no IPS match	no IPS match
ZmB_v2_04570	chrB	82543801	82545472	161	Braker3		LC	1	Ankyrin repeat family protein	P:GO:0000462; C:GO:0005730; C:GO:0005737; C:GO:0030686	P:maturation of SSU-rRNA from tricistronic rRNA transcript (SSU-rRNA, 5.8S rRNA, LSU-rRNA); C:nucleolus; C:cytoplasm; C:90S preribosome			IPR009292 (PANTHER); CYTOPLASMIC_DOMAIN (PHOBIUS); NON_CYTOPLASMIC_DOMAIN (PHOBIUS); TRANSMEMBRANE (PHOBIUS)	P:GO:0000462; C:GO:0005730; C:GO:0030686	P:maturation of SSU-rRNA from tricistronic rRNA transcript (SSU-rRNA, 5.8S rRNA, LSU-rRNA); C:nucleolus; C:90S preribosome
ZmB_v2_04580	chrB	82610059	82614010	295	Braker3		LC	1	Putative serine peptidase S28 family protein	P:GO:0032501; P:GO:0065007; F:GO:0008239	P:multicellular organismal process; P:biological regulation; F:dipeptidyl-peptidase activity	EC:3.4.14.1; EC:3.4.14.5; EC:3.4.14.4; EC:3.4.14.2	Dipeptidyl-peptidase I; Dipeptidyl-peptidase IV; Dipeptidyl-peptidase III; Dipeptidyl-peptidase II	IPR029058 (G3DSA:3.40.50.GENE3D); IPR029058 (G3DSA:3.40.50.GENE3D); IPR008758 (PFAM); PTHR11010 (PANTHER); IPR029058 (SUPERFAMILY)	P:GO:0006508; F:GO:0008239; F:GO:0070008	P:proteolysis; F:dipeptidyl-peptidase activity; F:serine-type exopeptidase activity
ZmB_v2_04590	chrB	83110984	83132106	366	Braker3		LC	1	hypothetical protein	C:GO:0016020	C:membrane			no IPS match	no IPS match	no IPS match
ZmB_v2_04600	chrB	83427790	83432602	433	Braker3		LC	22	Digalactosyldiacylglycerol synthase 1 chloroplastic	P:GO:0019375; F:GO:0046481; C:GO:0009707	P:galactolipid biosynthetic process; F:digalactosyldiacylglycerol synthase activity; C:chloroplast outer membrane	EC:2.4.1.241	Digalactosyldiacylglycerol synthase	G3DSA:3.40.50.2000 (GENE3D); IPR001296 (PFAM); IPR044525 (PANTHER); cd01635 (CDD); SSF53756 (SUPERFAMILY)	P:GO:0019375; F:GO:0016757; F:GO:0035250; F:GO:0046481; C:GO:0009707	P:galactolipid biosynthetic process; F:glycosyltransferase activity; F:UDP-galactosyltransferase activity; F:digalactosyldiacylglycerol synthase activity; C:chloroplast outer membrane
ZmB_v2_04610	chrB	83800001	83803211	195	Braker3		HC	1	hypothetical protein ZEAMMB73_Zm00001d045995	P:GO:0000724; P:GO:0006289; P:GO:0007004; P:GO:0051321; F:GO:0003684; F:GO:0043047; C:GO:0005662	P:double-strand break repair via homologous recombination; P:nucleotide-excision repair; P:telomere maintenance via telomerase; P:meiotic cell cycle; F:damaged DNA binding; F:single-stranded telomeric DNA binding; C:DNA replication factor A complex			PTHR48375 (PANTHER)	no GO terms	no GO terms
ZmB_v2_04620	chrB	83829806	83831283	133	Braker3		HC	1	centromeric histone H3	P:GO:0009567; P:GO:0051301; P:GO:0051307; P:GO:0051382; P:GO:0051983; F:GO:0003677; F:GO:0030527; F:GO:0046982; C:GO:0000776; C:GO:0000786; C:GO:0005634	P:double fertilization forming a zygote and endosperm; P:cell division; P:meiotic chromosome separation; P:kinetochore assembly; P:regulation of chromosome segregation; F:DNA binding; F:structural constituent of chromatin; F:protein heterodimerization activity; C:kinetochore; C:nucleosome; C:nucleus			IPR000164 (PRINTS); IPR000164 (SMART); IPR009072 (G3DSA:1.10.20.GENE3D); IPR007125 (PFAM); IPR000164 (PANTHER); IPR009072 (SUPERFAMILY)	F:GO:0003677; F:GO:0030527; F:GO:0046982; C:GO:0000786; C:GO:0005634	F:DNA binding; F:structural constituent of chromatin; F:protein heterodimerization activity; C:nucleosome; C:nucleus
ZmB_v2_04630	chrB	83936300	83938508	114	Braker3		LC	1	Ankyrin repeat family protein	P:GO:0000462; C:GO:0005730; C:GO:0005737; C:GO:0030686	P:maturation of SSU-rRNA from tricistronic rRNA transcript (SSU-rRNA, 5.8S rRNA, LSU-rRNA); C:nucleolus; C:cytoplasm; C:90S preribosome			IPR009292 (PFAM); IPR009292 (PANTHER); TRANSMEMBRANE (PHOBIUS); CYTOPLASMIC_DOMAIN (PHOBIUS); NON_CYTOPLASMIC_DOMAIN (PHOBIUS)	P:GO:0000462; C:GO:0005730; C:GO:0030686	P:maturation of SSU-rRNA from tricistronic rRNA transcript (SSU-rRNA, 5.8S rRNA, LSU-rRNA); C:nucleolus; C:90S preribosome
ZmB_v2_04640	chrB	83964126	83968401	123	transfered_v1		LC	1	unnamed protein product					no IPS match	no IPS match	no IPS match
ZmB_v2_04650	chrB	83989891	84020354	394	Braker3		LC	15	zinc finger BED domain-containing protein RICESLEEPER 2	P:GO:0006357; P:GO:0009791; F:GO:0003677; F:GO:0046872; F:GO:0046983; C:GO:0005634	P:regulation of transcription by RNA polymerase II; P:post-embryonic development; F:DNA binding; F:metal ion binding; F:protein dimerization activity; C:nucleus			no IPS match	no IPS match	no IPS match
ZmB_v2_04660	chrB	84020165	84024768	456	transfered_v1		LC	8	Transcriptional repressor ILP1	C:GO:0005634	C:nucleus			IPR012890 (PANTHER)	P:GO:0000398; F:GO:0003677; C:GO:0005634	P:mRNA splicing, via spliceosome; F:DNA binding; C:nucleus
ZmB_v2_04670	chrB	84090885	84093478	340	Braker3		LC	13	Kinesin-like protein KIN-7N	P:GO:0000278; P:GO:0007018; P:GO:0007064; F:GO:0003690; F:GO:0003777; F:GO:0005524; F:GO:0008017; F:GO:0061775; C:GO:0005874	P:mitotic cell cycle; P:microtubule-based movement; P:mitotic sister chromatid cohesion; F:double-stranded DNA binding; F:microtubule motor activity; F:ATP binding; F:microtubule binding; F:cohesin loader activity; C:microtubule			no IPS match	no IPS match	no IPS match
ZmB_v2_04680	chrB	84318990	84325118	608	Braker3	modified_v1	LC	17	Phosphoglucan phosphatase LSF2, chloroplastic	P:GO:0005983; F:GO:0004721; F:GO:0050308; F:GO:2001070; C:GO:0009507	P:starch catabolic process; F:phosphoprotein phosphatase activity; F:sugar-phosphatase activity; F:starch binding; C:chloroplast	EC:3.1.3.23	Sugar-phosphatase	IPR029021 (G3DSA:3.90.190.GENE3D); IPR000340 (PFAM); IPR052832 (PANTHER); IPR000387 (PROSITE_PROFILES); IPR045204 (CDD); IPR029021 (SUPERFAMILY)	P:GO:0005983; P:GO:0016311; P:GO:0046838; F:GO:0019203; F:GO:2001070; C:GO:0009507	P:starch catabolic process; P:dephosphorylation; P:obsolete phosphorylated carbohydrate dephosphorylation; F:carbohydrate phosphatase activity; F:starch binding; C:chloroplast
ZmB_v2_04690	chrB	84405869	84406572	123	transfered_v1		LC	6	Double Clp-N motif-containing P-loop nucleoside triphosphate hydrolase superfamily protein	P:GO:0034605; F:GO:0005524; F:GO:0016787; F:GO:0016887; C:GO:0005737	P:cellular response to heat; F:ATP binding; F:hydrolase activity; F:ATP hydrolysis activity; C:cytoplasm			SIGNAL_PEPTIDE_N_REGION (PHOBIUS); SIGNAL_PEPTIDE_H_REGION (PHOBIUS); NON_CYTOPLASMIC_DOMAIN (PHOBIUS); SIGNAL_PEPTIDE_C_REGION (PHOBIUS); SIGNAL_PEPTIDE (PHOBIUS)	no GO terms	no GO terms
ZmB_v2_04700	chrB	84630581	84634384	440	Braker3		LC	8	SEC14 cytosolic factor family protein / phosphoglyceride transfer family protein	C:GO:0016020	C:membrane			IPR001251 (PFAM); IPR036865 (G3DSA:3.40.525.GENE3D); PTHR47041 (PANTHER); NON_CYTOPLASMIC_DOMAIN (PHOBIUS); TRANSMEMBRANE (PHOBIUS); CYTOPLASMIC_DOMAIN (PHOBIUS); IPR001251 (PROSITE_PROFILES); IPR001251 (CDD); IPR036865 (SUPERFAMILY)	no GO terms	no GO terms
ZmB_v2_04710	chrB	84634826	84637380	293	Braker3		LC	18	Beta-galactosidase 11	P:GO:0005975; P:GO:0007165; F:GO:0004565; F:GO:0004674; F:GO:0005524; F:GO:0030246; C:GO:0005773; C:GO:0048046	P:carbohydrate metabolic process; P:signal transduction; F:beta-galactosidase activity; F:protein serine/threonine kinase activity; F:ATP binding; F:carbohydrate binding; C:vacuole; C:apoplast	EC:2.7.11.1; EC:3.2.1.23	Non-specific serine/threonine protein kinase; Beta-galactosidase	IPR001944 (PANTHER)	P:GO:0005975; F:GO:0004553; F:GO:0004565; C:GO:0005618; C:GO:0005773	P:carbohydrate metabolic process; F:hydrolase activity, hydrolyzing O-glycosyl compounds; F:beta-galactosidase activity; C:cell wall; C:vacuole
ZmB_v2_04720	chrB	84733385	84735320	255	Braker3	modified_v1	LC	24	65-kDa microtubule-associated protein 3	P:GO:0000226; P:GO:0000398; P:GO:0006281; P:GO:0006351; P:GO:0006508; P:GO:0070534; F:GO:0003677; F:GO:0003899; F:GO:0008017; F:GO:0030145; F:GO:0061630; F:GO:0070006; F:GO:0070569; C:GO:0000428; C:GO:0000974; C:GO:0005737; C:GO:0005819; C:GO:0071006	P:microtubule cytoskeleton organization; P:mRNA splicing, via spliceosome; P:DNA repair; P:DNA-templated transcription; P:proteolysis; P:protein K63-linked ubiquitination; F:DNA binding; F:DNA-directed 5'-3' RNA polymerase activity; F:microtubule binding; F:manganese ion binding; F:ubiquitin protein ligase activity; F:metalloaminopeptidase activity; F:uridylyltransferase activity; C:DNA-directed …	EC:3.4.11; EC:2.7.7.6; EC:2.3.2	Acting on peptide bonds (peptidases); DNA-directed RNA polymerase; Acyltransferases	G3DSA:3.90.1100.10 (GENE3D); PF03999 (PFAM); IPR007145 (PANTHER); SSF64484 (SUPERFAMILY)	P:GO:0000226; F:GO:0008017; C:GO:0005737; C:GO:0005819	P:microtubule cytoskeleton organization; F:microtubule binding; C:cytoplasm; C:spindle
ZmB_v2_04730	chrB	84737098	84739296	222	Braker3	modified_v1	LC	10	copper-transporting ATPase PAA2, chloroplastic	P:GO:0009767; P:GO:0035434; P:GO:0055070; F:GO:0005507; F:GO:0005524; F:GO:0016887; F:GO:0043682; C:GO:0009535	P:photosynthetic electron transport chain; P:copper ion transmembrane transport; P:copper ion homeostasis; F:copper ion binding; F:ATP binding; F:ATP hydrolysis activity; F:P-type divalent copper transporter activity; C:chloroplast thylakoid membrane	EC:7.2.2.9; EC:3.6.1.15	P-type Cu(2+) transporter; Nucleoside-triphosphate phosphatase	SIGNAL_PEPTIDE_C_REGION (PHOBIUS); SIGNAL_PEPTIDE (PHOBIUS); NON_CYTOPLASMIC_DOMAIN (PHOBIUS); SIGNAL_PEPTIDE_H_REGION (PHOBIUS); SIGNAL_PEPTIDE_N_REGION (PHOBIUS)	no GO terms	no GO terms
ZmB_v2_04740	chrB	85374303	85375746	108	transfered_v1		LC	1	Acetamidase/Formamidase family protein	F:GO:0016811	F:hydrolase activity, acting on carbon-nitrogen (but not peptide) bonds, in linear amides	EC:3.5.1	Acting on carbon-nitrogen bonds, other than peptide bonds	IPR004304 (PFAM); TRANSMEMBRANE (PHOBIUS); NON_CYTOPLASMIC_DOMAIN (PHOBIUS); CYTOPLASMIC_DOMAIN (PHOBIUS)	F:GO:0016811	F:hydrolase activity, acting on carbon-nitrogen (but not peptide) bonds, in linear amides
ZmB_v2_04750	chrB	86221581	86243620	312	Braker3		HC	1	Serine/threonine-protein kinase Aurora-3	P:GO:0006338; P:GO:0007052; P:GO:0016310; P:GO:0032465; F:GO:0005524; F:GO:0035175; F:GO:0044022; C:GO:0005634; C:GO:0005876; C:GO:0032133; C:GO:0051233	P:chromatin remodeling; P:mitotic spindle organization; P:phosphorylation; P:regulation of cytokinesis; F:ATP binding; F:histone H3S10 kinase activity; F:histone H3S28 kinase activity; C:nucleus; C:spindle microtubule; C:chromosome passenger complex; C:spindle midzone	EC:2.7.11.1	Non-specific serine/threonine protein kinase	IPR000719 (SMART); G3DSA:1.10.510.10 (GENE3D); IPR000719 (PFAM); G3DSA:3.30.200.20 (GENE3D); IPR030616 (PANTHER); IPR000719 (PROSITE_PROFILES); cd14007 (CDD); IPR011009 (SUPERFAMILY)	P:GO:0006468; P:GO:0007052; P:GO:0032465; F:GO:0004672; F:GO:0005524; F:GO:0035174; C:GO:0005876; C:GO:0031616; C:GO:0032133; C:GO:0051233	P:protein phosphorylation; P:mitotic spindle organization; P:regulation of cytokinesis; F:protein kinase activity; F:ATP binding; F:obsolete histone serine kinase activity; C:spindle microtubule; C:spindle pole centrosome; C:chromosome passenger complex; C:spindle midzone
ZmB_v2_04760	chrB	86368470	86382135	194	Braker3		HC	1	Serine/threonine-protein kinase Aurora-3	P:GO:0006338; P:GO:0007052; P:GO:0016310; P:GO:0032465; F:GO:0005524; F:GO:0035175; F:GO:0044022; C:GO:0005634; C:GO:0005876; C:GO:0032133; C:GO:0051233	P:chromatin remodeling; P:mitotic spindle organization; P:phosphorylation; P:regulation of cytokinesis; F:ATP binding; F:histone H3S10 kinase activity; F:histone H3S28 kinase activity; C:nucleus; C:spindle microtubule; C:chromosome passenger complex; C:spindle midzone	EC:2.7.11.1	Non-specific serine/threonine protein kinase	IPR000719 (SMART); G3DSA:3.30.200.20 (GENE3D); G3DSA:1.10.510.10 (GENE3D); IPR000719 (PFAM); IPR030616 (PANTHER); IPR000719 (PROSITE_PROFILES); IPR011009 (SUPERFAMILY)	P:GO:0006468; P:GO:0007052; P:GO:0032465; F:GO:0004672; F:GO:0005524; F:GO:0035174; C:GO:0005876; C:GO:0031616; C:GO:0032133; C:GO:0051233	P:protein phosphorylation; P:mitotic spindle organization; P:regulation of cytokinesis; F:protein kinase activity; F:ATP binding; F:obsolete histone serine kinase activity; C:spindle microtubule; C:spindle pole centrosome; C:chromosome passenger complex; C:spindle midzone
ZmB_v2_04770	chrB	86506553	86528104	307	Braker3		HC	1	Serine/threonine-protein kinase Aurora-3	P:GO:0006338; P:GO:0007052; P:GO:0016310; P:GO:0032465; F:GO:0005524; F:GO:0035175; F:GO:0044022; C:GO:0005634; C:GO:0005876; C:GO:0032133; C:GO:0051233	P:chromatin remodeling; P:mitotic spindle organization; P:phosphorylation; P:regulation of cytokinesis; F:ATP binding; F:histone H3S10 kinase activity; F:histone H3S28 kinase activity; C:nucleus; C:spindle microtubule; C:chromosome passenger complex; C:spindle midzone	EC:2.7.11.1	Non-specific serine/threonine protein kinase	IPR000719 (SMART); G3DSA:3.30.200.20 (GENE3D); G3DSA:1.10.510.10 (GENE3D); IPR000719 (PFAM); IPR030616 (PANTHER); IPR000719 (PROSITE_PROFILES); cd14007 (CDD); IPR011009 (SUPERFAMILY)	P:GO:0006468; P:GO:0007052; P:GO:0032465; F:GO:0004672; F:GO:0005524; F:GO:0035174; C:GO:0005876; C:GO:0031616; C:GO:0032133; C:GO:0051233	P:protein phosphorylation; P:mitotic spindle organization; P:regulation of cytokinesis; F:protein kinase activity; F:ATP binding; F:obsolete histone serine kinase activity; C:spindle microtubule; C:spindle pole centrosome; C:chromosome passenger complex; C:spindle midzone
ZmB_v2_04780	chrB	86712213	86719038	641	Braker3		LC	26	TIM-barrel signal transduction protein isoform 2	P:GO:0015979; F:GO:0003824	P:photosynthesis; F:catalytic activity			G3DSA:1.20.5.460 (GENE3D); IPR009215 (PFAM); IPR013785 (G3DSA:3.20.20.GENE3D); IPR015813 (SUPERFAMILY)	F:GO:0003824	F:catalytic activity
ZmB_v2_04790	chrB	86757677	86762974	426	Braker3		LC	22	Opie2 gag protein	P:GO:0000278; P:GO:0006272; P:GO:0006287; P:GO:0006297; P:GO:0015074; P:GO:0045004; P:GO:0071897; F:GO:0000166; F:GO:0003677; F:GO:0003887; F:GO:0008270; F:GO:0008310; F:GO:0051539; C:GO:0008622; C:GO:0016020	P:mitotic cell cycle; P:leading strand elongation; P:base-excision repair, gap-filling; P:nucleotide-excision repair, DNA gap filling; P:DNA integration; P:DNA replication proofreading; P:DNA biosynthetic process; F:nucleotide binding; F:DNA binding; F:DNA-directed DNA polymerase activity; F:zinc ion binding; F:single-stranded DNA 3'-5' DNA exonuclease activity; F:4 iron, 4 sulfur cluster binding…	EC:3.1.11.1; EC:3.1.15; EC:2.7.7.7	Exodeoxyribonuclease I; Acting on ester bonds; DNA-directed DNA polymerase	G3DSA:3.40.630.30 (GENE3D); IPR045047 (PANTHER); TRANSMEMBRANE (PHOBIUS); NON_CYTOPLASMIC_DOMAIN (PHOBIUS); CYTOPLASMIC_DOMAIN (PHOBIUS); TRANSMEMBRANE (PHOBIUS); CYTOPLASMIC_DOMAIN (PHOBIUS)	P:GO:0006474; F:GO:0004596; F:GO:1990189; F:GO:1990190; C:GO:0031415	P:N-terminal protein amino acid acetylation; F:peptide alpha-N-acetyltransferase activity; F:peptide-serine-alpha-N-acetyltransferase activity; F:peptide-glutamate-alpha-N-acetyltransferase activity; C:NatA complex
ZmB_v2_04800	chrB	86785527	86798791	613	Braker3	modified_v1	LC	7	phosphatase 2C 48	P:GO:0006259; P:GO:0009059; P:GO:0019538; P:GO:0032456; P:GO:0042147; F:GO:0000149; F:GO:0003729; F:GO:0017018; C:GO:0005634; C:GO:0005829; C:GO:0016020; C:GO:1990745	P:DNA metabolic process; P:macromolecule biosynthetic process; P:protein metabolic process; P:endocytic recycling; P:retrograde transport, endosome to Golgi; F:SNARE binding; F:mRNA binding; F:myosin phosphatase activity; C:nucleus; C:cytosol; C:membrane; C:EARP complex	EC:3.1.3.16	Protein-serine/threonine phosphatase	NON_CYTOPLASMIC_DOMAIN (PHOBIUS); TRANSMEMBRANE (PHOBIUS); SIGNAL_PEPTIDE_H_REGION (PHOBIUS); TRANSMEMBRANE (PHOBIUS); SIGNAL_PEPTIDE (PHOBIUS); SIGNAL_PEPTIDE_C_REGION (PHOBIUS); NON_CYTOPLASMIC_DOMAIN (PHOBIUS); TRANSMEMBRANE (PHOBIUS); CYTOPLASMIC_DOMAIN (PHOBIUS); CYTOPLASMIC_DOMAIN (PHOBIUS); SIGNAL_PEPTIDE_N_REGION (PHOBIUS)	no GO terms	no GO terms
ZmB_v2_04810	chrB	87243118	87246358	298	Braker3		LC	19	putative methyltransferase	P:GO:0032259; P:GO:0032981; F:GO:0008168; F:GO:0008757; C:GO:0005739	P:methylation; P:mitochondrial respiratory chain complex I assembly; F:methyltransferase activity; F:S-adenosylmethionine-dependent methyltransferase activity; C:mitochondrion			no IPS match	no IPS match	no IPS match
ZmB_v2_04820	chrB	87250583	87253549	197	Braker3		LC	3	CKL6 (CASEIN KINASE I-LIKE 6)	P:GO:0006139; P:GO:0006897; P:GO:0007165; F:GO:0004516; F:GO:0004674; F:GO:0005524; F:GO:0016757; C:GO:0005634; C:GO:0005737	P:nucleobase-containing compound metabolic process; P:endocytosis; P:signal transduction; F:nicotinate phosphoribosyltransferase activity; F:protein serine/threonine kinase activity; F:ATP binding; F:glycosyltransferase activity; C:nucleus; C:cytoplasm	EC:2.7.11.1; EC:2.4; EC:6.3.4.21	Non-specific serine/threonine protein kinase; Glycosyltransferases; Nicotinate phosphoribosyltransferase	no IPS match	no IPS match	no IPS match
ZmB_v2_04830	chrB	87325403	87327937	300	Braker3		HC	1	pumilio homolog 24	P:GO:0006417; P:GO:0009793; P:GO:0055085; F:GO:0003729; F:GO:0015297; C:GO:0005730; C:GO:0005794; C:GO:0016020	P:regulation of translation; P:embryo development ending in seed dormancy; P:transmembrane transport; F:mRNA binding; F:antiporter activity; C:nucleolus; C:Golgi apparatus; C:membrane			no IPS match	no IPS match	no IPS match
ZmB_v2_04840	chrB	87328221	87333950	691	Braker3		LC	34	probable sodium/metabolite cotransporter BASS5, chloroplastic isoform X2	C:GO:0009941; C:GO:0016020	C:chloroplast envelope; C:membrane			no IPS match	no IPS match	no IPS match
ZmB_v2_04850	chrB	87836949	87843840	573	Braker3	modified_v1	LC	14	Phosphatidylinositol/phosphatidylcholine transfer protein SFH13	C:GO:0000139; C:GO:0005886	C:Golgi membrane; C:plasma membrane			IPR001251 (SMART); IPR036865 (G3DSA:3.40.525.GENE3D); IPR001251 (PFAM); IPR051026 (PANTHER); IPR001251 (PROSITE_PROFILES); IPR001251 (CDD); IPR036865 (SUPERFAMILY)	no GO terms	no GO terms
ZmB_v2_04860	chrB	87837578	87838662	217	transfered_v1		LC	8	Proteasome subunit beta type-1	P:GO:0043161; C:GO:0005634; C:GO:0005829; C:GO:0019774	P:proteasome-mediated ubiquitin-dependent protein catabolic process; C:nucleus; C:cytosol; C:proteasome core complex, beta-subunit complex			IPR029055 (G3DSA:3.60.20.GENE3D); IPR023333 (PANTHER); IPR029055 (SUPERFAMILY)	no GO terms	no GO terms
ZmB_v2_04870	chrB	87880381	87885670	869	transfered_v1		LC	1	reverse transcriptase	P:GO:0006259; F:GO:0005488; F:GO:0140640	P:DNA metabolic process; F:binding; F:catalytic activity, acting on a nucleic acid			no IPS match	no IPS match	no IPS match
ZmB_v2_04880	chrB	88158943	88162345	160	Braker3		LC	7	Vps51/Vps67 family (components of vesicular transport) protein					no IPS match	no IPS match	no IPS match
ZmB_v2_04890	chrB	88365956	88376959	156	Braker3		LC	1	GDSL esterase/lipase	F:GO:0016788	F:hydrolase activity, acting on ester bonds	EC:3.1	Acting on ester bonds	no IPS match	no IPS match	no IPS match
ZmB_v2_04900	chrB	90161915	90167211	754	transfered_v1		LC	42	uncharacterized protein LOC109941034					SIGNAL_PEPTIDE_H_REGION (PHOBIUS); NON_CYTOPLASMIC_DOMAIN (PHOBIUS); SIGNAL_PEPTIDE (PHOBIUS); SIGNAL_PEPTIDE_C_REGION (PHOBIUS); SIGNAL_PEPTIDE_N_REGION (PHOBIUS)	no GO terms	no GO terms
ZmB_v2_04910	chrB	90171413	90175925	472	transfered_v1		LC	1	Sphingoid long-chain bases kinase 1	P:GO:0046512; F:GO:0005524; F:GO:0017050; C:GO:0005737; C:GO:0016020; C:GO:0043231	P:sphingosine biosynthetic process; F:ATP binding; F:D-erythro-sphingosine kinase activity; C:cytoplasm; C:membrane; C:intracellular membrane-bounded organelle	EC:2.7.1.91	Sphingosine kinase	no IPS match	no IPS match	no IPS match
ZmB_v2_04920	chrB	90205602	90207692	104	Braker3		LC	1	transducin family protein / WD-40 repeat family protein	P:GO:0006623; P:GO:0034058; C:GO:0005770; C:GO:0030897	P:protein targeting to vacuole; P:endosomal vesicle fusion; C:late endosome; C:HOPS complex			no IPS match	no IPS match	no IPS match
ZmB_v2_04930	chrB	90571411	90578533	128	transfered_v1		LC	1	Leucine aminopeptidase 2, chloroplastic	P:GO:0006508; F:GO:0030145; F:GO:0070006; C:GO:0005737	P:proteolysis; F:manganese ion binding; F:metalloaminopeptidase activity; C:cytoplasm	EC:3.4.11	Acting on peptide bonds (peptidases)	IPR011356 (PRINTS); G3DSA:3.40.630.10 (GENE3D); IPR000819 (PFAM); IPR011356 (PANTHER); SSF53187 (SUPERFAMILY)	P:GO:0006508; P:GO:0019538; F:GO:0008233; F:GO:0030145; F:GO:0046872; F:GO:0070006; C:GO:0005737	P:proteolysis; P:protein metabolic process; F:peptidase activity; F:manganese ion binding; F:metal ion binding; F:metalloaminopeptidase activity; C:cytoplasm
ZmB_v2_04940	chrB	91157058	91158422	216	Braker3	modified_v1	LC	7	Cyclin-A1-1	P:GO:0044772; P:GO:0051301; F:GO:0016538; C:GO:0005634; C:GO:0005737; C:GO:0097124	P:mitotic cell cycle phase transition; P:cell division; F:cyclin-dependent protein serine/threonine kinase regulator activity; C:nucleus; C:cytoplasm; C:cyclin A2-CDK2 complex			G3DSA:1.10.472.10 (GENE3D); IPR006671 (PFAM); IPR036915 (SUPERFAMILY)	no GO terms	no GO terms
ZmB_v2_04950	chrB	91536880	91538688	283	transfered_v1		LC	8	Protein GUCD1	P:GO:0006182; F:GO:0004383	P:cGMP biosynthetic process; F:guanylate cyclase activity			IPR027007 (PROSITE_PROFILES)	no GO terms	no GO terms
ZmB_v2_04960	chrB	91613104	91618120	391	Braker3		LC	1	Clathrin heavy chain 2	P:GO:0006886; P:GO:0006898; F:GO:0005198; F:GO:0032051; C:GO:0005938; C:GO:0009506; C:GO:0009507; C:GO:0030130; C:GO:0030132; C:GO:0071439	P:intracellular protein transport; P:receptor-mediated endocytosis; F:structural molecule activity; F:clathrin light chain binding; C:cell cortex; C:plasmodesma; C:chloroplast; C:clathrin coat of trans-Golgi network vesicle; C:clathrin coat of coated pit; C:clathrin complex			IPR000547 (SMART); IPR000547 (PFAM); PTHR10292 (PANTHER); IPR000547 (PROSITE_PROFILES); IPR016024 (SUPERFAMILY)	P:GO:0006886; P:GO:0006898; P:GO:0016192; F:GO:0032051; C:GO:0005794; C:GO:0005886; C:GO:0009506; C:GO:0009507; C:GO:0071439	P:intracellular protein transport; P:receptor-mediated endocytosis; P:vesicle-mediated transport; F:clathrin light chain binding; C:Golgi apparatus; C:plasma membrane; C:plasmodesma; C:chloroplast; C:clathrin complex
ZmB_v2_04970	chrB	91691697	91695258	311	transfered_v1		LC	17	hypothetical protein Zm00014a_039675	P:GO:0000724; P:GO:0006289; P:GO:0007004; P:GO:0051321; F:GO:0003684; F:GO:0043047; C:GO:0005662	P:double-strand break repair via homologous recombination; P:nucleotide-excision repair; P:telomere maintenance via telomerase; P:meiotic cell cycle; F:damaged DNA binding; F:single-stranded telomeric DNA binding; C:DNA replication factor A complex			PTHR48299 (PANTHER)	no GO terms	no GO terms
ZmB_v2_04980	chrB	91835143	91841202	492	Braker3		LC	5	unknown	C:GO:0016020	C:membrane			no IPS match	no IPS match	no IPS match
ZmB_v2_04990	chrB	93057877	93063234	440	transfered_v1		LC	27	callose synthase 5	P:GO:0006075; P:GO:0008360; P:GO:0051278; P:GO:0071555; F:GO:0003843; C:GO:0000148	P:(1->3)-beta-D-glucan biosynthetic process; P:regulation of cell shape; P:fungal-type cell wall polysaccharide biosynthetic process; P:cell wall organization; F:1,3-beta-D-glucan synthase activity; C:1,3-beta-D-glucan synthase complex	EC:2.4.1.34	1,3-beta-glucan synthase	IPR003440 (PFAM); PTHR12741 (PANTHER); TRANSMEMBRANE (PHOBIUS); NON_CYTOPLASMIC_DOMAIN (PHOBIUS); CYTOPLASMIC_DOMAIN (PHOBIUS); NON_CYTOPLASMIC_DOMAIN (PHOBIUS); TRANSMEMBRANE (PHOBIUS); CYTOPLASMIC_DOMAIN (PHOBIUS); TRANSMEMBRANE (PHOBIUS)	P:GO:0006075; F:GO:0003843; F:GO:0046527; C:GO:0000148; C:GO:0005886; C:GO:0016020	P:(1->3)-beta-D-glucan biosynthetic process; F:1,3-beta-D-glucan synthase activity; F:glucosyltransferase activity; C:1,3-beta-D-glucan synthase complex; C:plasma membrane; C:membrane
ZmB_v2_05000	chrB	93097400	93098621	253	transfered_v1		HC	1	probable DNA-directed RNA polymerase	P:GO:0006351; F:GO:0034062; C:GO:0000428; C:GO:0005739	P:DNA-templated transcription; F:5'-3' RNA polymerase activity; C:DNA-directed RNA polymerase complex; C:mitochondrion	EC:2.7.7	Transferring phosphorus-containing groups	IPR043502 (SUPERFAMILY)	no GO terms	no GO terms
ZmB_v2_05010	chrB	93146120	93149564	153	transfered_v1		HC	1	Protein DEFECTIVE IN EXINE FORMATION 1	P:GO:0010584; C:GO:0016020	P:pollen exine formation; C:membrane			IPR045232 (PANTHER)	no GO terms	no GO terms
ZmB_v2_05020	chrB	93598835	93602663	237	Braker3	modified_v1	LC	2	HEC/Ndc80p family protein	P:GO:0051301; P:GO:0051315; C:GO:0005634; C:GO:0031262	P:cell division; P:attachment of mitotic spindle microtubules to kinetochore; C:nucleus; C:Ndc80 complex			PTHR46681 (PANTHER)	no GO terms	no GO terms
ZmB_v2_05030	chrB	93930351	93946388	199	Braker3		LC	1	Zinc finger BED domain-containing protein DAYSLEEPER	P:GO:0009791; F:GO:0003677; F:GO:0046872; F:GO:0046983; C:GO:0005634	P:post-embryonic development; F:DNA binding; F:metal ion binding; F:protein dimerization activity; C:nucleus			SM00614 (SMART); IPR003656 (PFAM); IPR052035 (PANTHER); IPR003656 (PROSITE_PROFILES); IPR036236 (SUPERFAMILY); IPR012337 (SUPERFAMILY)	F:GO:0003677	F:DNA binding
ZmB_v2_05040	chrB	94158025	94163168	181	Braker3		LC	1	proline-rich receptor-like protein kinase PERK8 isoform X2	C:GO:0016020	C:membrane			no IPS match	no IPS match	no IPS match
ZmB_v2_05050	chrB	94284933	94285893	176	Braker3		LC	1	ATPase 4 plasma membrane-type	P:GO:0051453; P:GO:0120029; F:GO:0005524; F:GO:0008553; F:GO:0016887; C:GO:0005886	P:regulation of intracellular pH; P:proton export across plasma membrane; F:ATP binding; F:P-type proton-exporting transporter activity; F:ATP hydrolysis activity; C:plasma membrane	EC:7.1.2.1; EC:7.2.2; EC:3.6.1.15	P-type H(+)-exporting transporter; Catalysing the translocation of inorganic cations; Nucleoside-triphosphate phosphatase	IPR023299 (G3DSA:3.40.1110.GENE3D); PTHR42861 (PANTHER); IPR023299 (SUPERFAMILY)	P:GO:0034220; P:GO:0051453; P:GO:1902600; F:GO:0000166; F:GO:0008553; F:GO:0015662; C:GO:0005886; C:GO:0016020	P:monoatomic ion transmembrane transport; P:regulation of intracellular pH; P:proton transmembrane transport; F:nucleotide binding; F:P-type proton-exporting transporter activity; F:P-type ion transporter activity; C:plasma membrane; C:membrane
ZmB_v2_05060	chrB	94507594	94508346	186	Braker3		HC	1	HVA22-like protein i	C:GO:0016020	C:membrane			no IPS match	no IPS match	no IPS match
ZmB_v2_05070	chrB	94907519	94910534	267	Braker3		HC	1	probable methyltransferase PMT23	P:GO:0032259; F:GO:0008168; C:GO:0005768; C:GO:0005802; C:GO:0016020	P:methylation; F:methyltransferase activity; C:endosome; C:trans-Golgi network; C:membrane	EC:2.1.1	Transferring one-carbon groups	IPR004159 (PFAM); IPR004159 (PANTHER)	F:GO:0008168; C:GO:0005737; C:GO:0005768; C:GO:0005802	F:methyltransferase activity; C:cytoplasm; C:endosome; C:trans-Golgi network
ZmB_v2_05080	chrB	95022153	95028859	312	Braker3		LC	2	Annexin D7	P:GO:0009408; P:GO:0009409; P:GO:0009414; P:GO:0009651; F:GO:0001786; F:GO:0005509; F:GO:0005544; C:GO:0005737; C:GO:0005886	P:response to heat; P:response to cold; P:response to water deprivation; P:response to salt stress; F:phosphatidylserine binding; F:calcium ion binding; F:calcium-dependent phospholipid binding; C:cytoplasm; C:plasma membrane			IPR001464 (PRINTS); IPR009118 (PRINTS); IPR018502 (SMART); IPR037104 (G3DSA:1.10.220.GENE3D); IPR037104 (G3DSA:1.10.220.GENE3D); IPR018502 (PFAM); IPR037104 (G3DSA:1.10.220.GENE3D); PTHR10502 (PANTHER); IPR018502 (PROSITE_PROFILES); IPR018502 (PROSITE_PROFILES); IPR018502 (PROSITE_PROFILES); IPR037104 (SUPERFAMILY)	F:GO:0005509; F:GO:0005544; C:GO:0005737	F:calcium ion binding; F:calcium-dependent phospholipid binding; C:cytoplasm
ZmB_v2_05090	chrB	95836299	95838499	297	Braker3		LC	1	translocon Tic40	P:GO:0009658; P:GO:0045037; C:GO:0009535; C:GO:0009706	P:chloroplast organization; P:protein import into chloroplast stroma; C:chloroplast thylakoid membrane; C:chloroplast inner membrane			PTHR47296 (PANTHER); TRANSMEMBRANE (PHOBIUS); TRANSMEMBRANE (PHOBIUS); CYTOPLASMIC_DOMAIN (PHOBIUS); CYTOPLASMIC_DOMAIN (PHOBIUS); NON_CYTOPLASMIC_DOMAIN (PHOBIUS)	P:GO:0009658; P:GO:0045037; C:GO:0009535; C:GO:0009706	P:chloroplast organization; P:protein import into chloroplast stroma; C:chloroplast thylakoid membrane; C:chloroplast inner membrane
ZmB_v2_05100	chrB	96037225	96040535	515	transfered_v1		LC	54	hypothetical protein ZEAMMB73_Zm00001d004225					IPR004264 (PFAM); PTHR33144 (PANTHER)	no GO terms	no GO terms
ZmB_v2_05110	chrB	96050799	96051560	216	Braker3		HC	1	Tubulin beta-1 chain	P:GO:0000226; P:GO:0000278; F:GO:0003924; F:GO:0005200; F:GO:0005525; F:GO:0046872; C:GO:0005737; C:GO:0005874	P:microtubule cytoskeleton organization; P:mitotic cell cycle; F:GTPase activity; F:structural constituent of cytoskeleton; F:GTP binding; F:metal ion binding; C:cytoplasm; C:microtubule	EC:3.6.1.15	Nucleoside-triphosphate phosphatase	IPR000217 (PRINTS); IPR002453 (PRINTS); IPR018316 (SMART); IPR018316 (PFAM); IPR037103 (G3DSA:3.30.1330.GENE3D); IPR003008 (PFAM); IPR036525 (G3DSA:3.40.50.GENE3D); IPR000217 (PANTHER); cd02187 (CDD); IPR008280 (SUPERFAMILY); IPR036525 (SUPERFAMILY)	P:GO:0000226; P:GO:0000278; P:GO:0007017; F:GO:0003924; F:GO:0005200; F:GO:0005525; C:GO:0005737; C:GO:0005874	P:microtubule cytoskeleton organization; P:mitotic cell cycle; P:microtubule-based process; F:GTPase activity; F:structural constituent of cytoskeleton; F:GTP binding; C:cytoplasm; C:microtubule
ZmB_v2_05120	chrB	96254261	96255794	91	Braker3		LC	1	4-O-methyl-glucuronoyl methylesterase 1					no IPS match	no IPS match	no IPS match
ZmB_v2_05130	chrB	96466515	96471974	472	Braker3	modified_v1	LC	6	Cullin-associated NEDD8-dissociated protein 1	P:GO:0010265; P:GO:0016567	P:SCF complex assembly; P:protein ubiquitination			IPR011989 (G3DSA:1.25.10.GENE3D); IPR039852 (PANTHER); IPR016024 (SUPERFAMILY)	P:GO:0010265; P:GO:0016567	P:SCF complex assembly; P:protein ubiquitination
ZmB_v2_05140	chrB	96521946	96523328	257	Braker3		LC	1	Two-component response regulator ORR23	P:GO:0000160; P:GO:0006355; P:GO:0009736; F:GO:0003677; F:GO:0003700; C:GO:0005634	P:phosphorelay signal transduction system; P:regulation of DNA-templated transcription; P:cytokinin-activated signaling pathway; F:DNA binding; F:DNA-binding transcription factor activity; C:nucleus			IPR001789 (SMART); G3DSA:3.40.50.2300 (GENE3D); IPR001789 (PFAM); IPR045279 (PANTHER); IPR001789 (PROSITE_PROFILES); cd17584 (CDD); IPR011006 (SUPERFAMILY)	P:GO:0000160; P:GO:0009736	P:phosphorelay signal transduction system; P:cytokinin-activated signaling pathway
ZmB_v2_05150	chrB	96524131	96527996	491	Braker3		LC	19	Two-component response regulator ORR23	P:GO:0000160; P:GO:0006355; P:GO:0009736; F:GO:0003677; F:GO:0003700; C:GO:0005634	P:phosphorelay signal transduction system; P:regulation of DNA-templated transcription; P:cytokinin-activated signaling pathway; F:DNA binding; F:DNA-binding transcription factor activity; C:nucleus			PR00119 (PRINTS); IPR023214 (G3DSA:3.40.50.GENE3D); PF00702 (PFAM); PTHR42861 (PANTHER); IPR036412 (SUPERFAMILY)	P:GO:0006874; P:GO:0034220; P:GO:0070588; F:GO:0005388; F:GO:0015662; C:GO:0016020	P:intracellular calcium ion homeostasis; P:monoatomic ion transmembrane transport; P:calcium ion transmembrane transport; F:P-type calcium transporter activity; F:P-type ion transporter activity; C:membrane
ZmB_v2_05160	chrB	96560002	96569392	596	Braker3		LC	14	Homeodomain-like superfamily protein	P:GO:0006355; P:GO:0009089; P:GO:0009090; F:GO:0004072; F:GO:0043565; C:GO:0005634; C:GO:0005829; C:GO:0009570	P:regulation of DNA-templated transcription; P:lysine biosynthetic process via diaminopimelate; P:homoserine biosynthetic process; F:aspartate kinase activity; F:sequence-specific DNA binding; C:nucleus; C:cytosol; C:chloroplast stroma	EC:2.7.2.4	Aspartate kinase	NON_CYTOPLASMIC_DOMAIN (PHOBIUS); SIGNAL_PEPTIDE (PHOBIUS); SIGNAL_PEPTIDE_C_REGION (PHOBIUS); SIGNAL_PEPTIDE_H_REGION (PHOBIUS); SIGNAL_PEPTIDE_N_REGION (PHOBIUS)	no GO terms	no GO terms
ZmB_v2_05170	chrB	96625586	96626459	156	transfered_v1		LC	1	uncharacterized protein LOC109941319					no IPS match	no IPS match	no IPS match
ZmB_v2_05180	chrB	96727981	96729192	228	transfered_v1		LC	6	mRNA cap guanine-N7 methyltransferase 2	P:GO:0009452; F:GO:0008168; C:GO:0110165	P:7-methylguanosine RNA capping; F:methyltransferase activity; C:cellular anatomical entity	EC:2.1.1	Transferring one-carbon groups	TRANSMEMBRANE (PHOBIUS); NON_CYTOPLASMIC_DOMAIN (PHOBIUS); CYTOPLASMIC_DOMAIN (PHOBIUS)	no GO terms	no GO terms
ZmB_v2_05190	chrB	96748766	96749107	114	Braker3		LC	1	---NA---					no IPS match	no IPS match	no IPS match
ZmB_v2_05200	chrB	96805025	96810023	310	Braker3		LC	7	uncharacterized mitochondrial protein AtMg00810-like					no IPS match	no IPS match	no IPS match
ZmB_v2_05210	chrB	96834016	96837348	526	Braker3		HC	1	ABC transporter F family member 4-like isoform X2	P:GO:0000398; P:GO:0035196; P:GO:0035308; P:GO:0051237; F:GO:0003729; F:GO:0004865; C:GO:0016607	P:mRNA splicing, via spliceosome; P:miRNA processing; P:negative regulation of protein dephosphorylation; P:maintenance of RNA location; F:mRNA binding; F:protein serine/threonine phosphatase inhibitor activity; C:nuclear speck			IPR000253 (SMART); G3DSA:2.60.200.20 (GENE3D); IPR000253 (PFAM); IPR050923 (PANTHER); IPR000253 (PROSITE_PROFILES); IPR008984 (SUPERFAMILY)	F:GO:0003729; F:GO:0005515	F:mRNA binding; F:protein binding
ZmB_v2_05220	chrB	96837578	96840393	742	transfered_v1		LC	26	putative ubiquitin-like-specific protease 1B	P:GO:0006259; P:GO:0016926; P:GO:0051276; F:GO:0004386; F:GO:0016829; F:GO:0016929; F:GO:0030554; F:GO:0043167; C:GO:0005634	P:DNA metabolic process; P:protein desumoylation; P:chromosome organization; F:helicase activity; F:lyase activity; F:deSUMOylase activity; F:adenyl nucleotide binding; F:ion binding; C:nucleus	EC:3.4; EC:4	Acting on peptide bonds (peptidases); Lyases	TRANSMEMBRANE (PHOBIUS); CYTOPLASMIC_DOMAIN (PHOBIUS); NON_CYTOPLASMIC_DOMAIN (PHOBIUS)	no GO terms	no GO terms
ZmB_v2_05230	chrB	96860716	96863704	526	Braker3		HC	1	ABC transporter F family member 4-like isoform X2	P:GO:0000398; P:GO:0035196; P:GO:0035308; P:GO:0051237; F:GO:0003729; F:GO:0004865; C:GO:0016607	P:mRNA splicing, via spliceosome; P:miRNA processing; P:negative regulation of protein dephosphorylation; P:maintenance of RNA location; F:mRNA binding; F:protein serine/threonine phosphatase inhibitor activity; C:nuclear speck			IPR000253 (SMART); G3DSA:2.60.200.20 (GENE3D); IPR000253 (PFAM); IPR050923 (PANTHER); IPR000253 (PROSITE_PROFILES); IPR008984 (SUPERFAMILY)	F:GO:0003729; F:GO:0005515	F:mRNA binding; F:protein binding
ZmB_v2_05240	chrB	96899314	96903345	345	transfered_v1		HC	1	putative ubiquitin-like-specific protease 1B	P:GO:0000724; P:GO:0006289; P:GO:0006508; P:GO:0007004; P:GO:0015031; P:GO:0032508; P:GO:0051321; F:GO:0003678; F:GO:0003684; F:GO:0005524; F:GO:0008234; F:GO:0016887; F:GO:0043047; C:GO:0005662	P:double-strand break repair via homologous recombination; P:nucleotide-excision repair; P:proteolysis; P:telomere maintenance via telomerase; P:protein transport; P:DNA duplex unwinding; P:meiotic cell cycle; F:DNA helicase activity; F:damaged DNA binding; F:ATP binding; F:cysteine-type peptidase activity; F:ATP hydrolysis activity; F:single-stranded telomeric DNA binding; C:DNA replication fact…	EC:3.4; EC:3.6.1.15	Acting on peptide bonds (peptidases); Nucleoside-triphosphate phosphatase	IPR012340 (G3DSA:2.40.50.GENE3D); PTHR48299 (PANTHER)	no GO terms	no GO terms
ZmB_v2_05250	chrB	96904006	96905497	130	Braker3		LC	1	Mediator of RNA polymerase II transcription subunit 36a	P:GO:0000494; P:GO:0006338; P:GO:0031167; F:GO:0003723; F:GO:0008649; F:GO:1990259; C:GO:0005730; C:GO:0015030; C:GO:0031428; C:GO:0032040	P:box C/D sno(s)RNA 3'-end processing; P:chromatin remodeling; P:rRNA methylation; F:RNA binding; F:rRNA methyltransferase activity; F:histone H2AQ104 methyltransferase activity; C:nucleolus; C:Cajal body; C:box C/D methylation guide snoRNP complex; C:small-subunit processome	EC:2.1.1	Transferring one-carbon groups	IPR000692 (PFAM); IPR029063 (G3DSA:3.40.50.GENE3D); PTHR10335 (PANTHER); CYTOPLASMIC_DOMAIN (PHOBIUS); TRANSMEMBRANE (PHOBIUS); TRANSMEMBRANE (PHOBIUS); NON_CYTOPLASMIC_DOMAIN (PHOBIUS); NON_CYTOPLASMIC_DOMAIN (PHOBIUS)	P:GO:0000494; P:GO:0006364; P:GO:0031167; F:GO:0003723; F:GO:0008168; F:GO:0008649; F:GO:1990259; C:GO:0005730; C:GO:0031428; C:GO:0032040	P:box C/D sno(s)RNA 3'-end processing; P:rRNA processing; P:rRNA methylation; F:RNA binding; F:methyltransferase activity; F:rRNA methyltransferase activity; F:histone H2AQ104 methyltransferase activity; C:nucleolus; C:box C/D methylation guide snoRNP complex; C:small-subunit processome
ZmB_v2_05260	chrB	96932797	96936331	463	Braker3		LC	1	cinnamoyl-CoA reductase-like SNL6	F:GO:0016616	F:oxidoreductase activity, acting on the CH-OH group of donors, NAD or NADP as acceptor	EC:1.1.1	Acting on the CH-OH group of donors	G3DSA:3.40.50.720 (GENE3D); IPR050425 (PANTHER); IPR036291 (SUPERFAMILY)	F:GO:0016616	F:oxidoreductase activity, acting on the CH-OH group of donors, NAD or NADP as acceptor
ZmB_v2_05270	chrB	96938512	96941560	167	Braker3		LC	2	Ubiquitin carboxyl-terminal hydrolase 13	P:GO:0006412; F:GO:0003723; F:GO:0003735; C:GO:0022627	P:translation; F:RNA binding; F:structural constituent of ribosome; C:cytosolic small ribosomal subunit			no IPS match	no IPS match	no IPS match
ZmB_v2_05280	chrB	97263446	97264291	240	Braker3		HC	1	nitrate and chloride transporter	C:GO:0016020	C:membrane			IPR010658 (PFAM); PTHR21576 (PANTHER); CYTOPLASMIC_DOMAIN (PHOBIUS); NON_CYTOPLASMIC_DOMAIN (PHOBIUS); TRANSMEMBRANE (PHOBIUS); CYTOPLASMIC_DOMAIN (PHOBIUS); TRANSMEMBRANE (PHOBIUS); CYTOPLASMIC_DOMAIN (PHOBIUS); TRANSMEMBRANE (PHOBIUS); NON_CYTOPLASMIC_DOMAIN (PHOBIUS); TRANSMEMBRANE (PHOBIUS)	C:GO:0016020	C:membrane
ZmB_v2_05290	chrB	97308890	97312373	84	Braker3		LC	1	F-box protein At5g46170-like					no IPS match	no IPS match	no IPS match
ZmB_v2_05300	chrB	97358055	97358951	188	transfered_v1		HC	1	glutathione transferase GST 23-like	P:GO:0006749; F:GO:0004364; C:GO:0005737	P:glutathione metabolic process; F:glutathione transferase activity; C:cytoplasm	EC:2.5.1.18	Glutathione transferase	IPR004046 (PFAM); G3DSA:1.20.1050.10 (GENE3D); IPR045073 (PANTHER); IPR010987 (PROSITE_PROFILES); IPR045074 (CDD); IPR036282 (SUPERFAMILY)	P:GO:0006749; F:GO:0004364; C:GO:0005737	P:glutathione metabolic process; F:glutathione transferase activity; C:cytoplasm
ZmB_v2_05310	chrB	97363856	97369215	282	Braker3		LC	8	alpha/beta-Hydrolases superfamily protein	F:GO:0016298; C:GO:0016020	F:lipase activity; C:membrane	EC:3.1	Acting on ester bonds	IPR029058 (G3DSA:3.40.50.GENE3D); IPR022742 (PFAM); IPR051044 (PANTHER); IPR029058 (SUPERFAMILY)	F:GO:0016298; C:GO:0016020	F:lipase activity; C:membrane
ZmB_v2_05320	chrB	97481267	97488863	332	Braker3		LC	1	Protein JASON	P:GO:0000723; P:GO:0006281; P:GO:0006310; P:GO:0007142; P:GO:0032508; P:GO:0042026; F:GO:0003678; F:GO:0005524; F:GO:0016887; F:GO:0030544; F:GO:0046872; F:GO:0051082; C:GO:0005634; C:GO:0005783; C:GO:0005829	P:telomere maintenance; P:DNA repair; P:DNA recombination; P:male meiosis II; P:DNA duplex unwinding; P:protein refolding; F:DNA helicase activity; F:ATP binding; F:ATP hydrolysis activity; F:Hsp70 protein binding; F:metal ion binding; F:unfolded protein binding; C:nucleus; C:endoplasmic reticulum; C:cytosol	EC:3.6.1.15	Nucleoside-triphosphate phosphatase	no IPS match	no IPS match	no IPS match
ZmB_v2_05330	chrB	97490971	97494412	150	transfered_v1		LC	3	DNA repair and recombination protein RAD54	P:GO:0000724; P:GO:0006289; P:GO:0006508; P:GO:0007004; P:GO:0032508; P:GO:0051321; F:GO:0003678; F:GO:0003684; F:GO:0005524; F:GO:0008234; F:GO:0016887; F:GO:0043047; C:GO:0005662	P:double-strand break repair via homologous recombination; P:nucleotide-excision repair; P:proteolysis; P:telomere maintenance via telomerase; P:DNA duplex unwinding; P:meiotic cell cycle; F:DNA helicase activity; F:damaged DNA binding; F:ATP binding; F:cysteine-type peptidase activity; F:ATP hydrolysis activity; F:single-stranded telomeric DNA binding; C:DNA replication factor A complex	EC:3.4; EC:3.6.1.15	Acting on peptide bonds (peptidases); Nucleoside-triphosphate phosphatase	PTHR48299 (PANTHER)	no GO terms	no GO terms
ZmB_v2_05340	chrB	97595298	97596184	167	Braker3		HC	1	ubiquitin recognition factor in ER-associated degradation protein 1-like	P:GO:0006511; P:GO:0036503; F:GO:0016301; F:GO:0031593; C:GO:0034098	P:ubiquitin-dependent protein catabolic process; P:ERAD pathway; F:kinase activity; F:polyubiquitin modification-dependent protein binding; C:VCP-NPL4-UFD1 AAA ATPase complex	EC:2.7	Transferring phosphorus-containing groups	IPR004854 (PFAM); IPR042299 (G3DSA:2.40.40.GENE3D); IPR004854 (PANTHER); NON_CYTOPLASMIC_DOMAIN (PHOBIUS); SIGNAL_PEPTIDE_H_REGION (PHOBIUS); SIGNAL_PEPTIDE_C_REGION (PHOBIUS); SIGNAL_PEPTIDE (PHOBIUS); SIGNAL_PEPTIDE_N_REGION (PHOBIUS)	P:GO:0006511; P:GO:0030433; P:GO:0071712; F:GO:0031593; C:GO:0034098	P:ubiquitin-dependent protein catabolic process; P:obsolete ubiquitin-dependent ERAD pathway; P:obsolete ER-associated misfolded protein catabolic process; F:polyubiquitin modification-dependent protein binding; C:VCP-NPL4-UFD1 AAA ATPase complex
ZmB_v2_05350	chrB	97743509	97765555	1690	Braker3		LC	124	---NA---					IPR025476 (PFAM); PTHR45786 (PANTHER)	no GO terms	no GO terms
ZmB_v2_05360	chrB	97767370	97770648	271	Braker3		LC	1	DNA-directed RNA polymerase II subunit 1	P:GO:0006360; P:GO:0006366; F:GO:0001054; F:GO:0001055; F:GO:0003677; F:GO:0046872; C:GO:0005665; C:GO:0005736; C:GO:0009536; C:GO:0016020	P:transcription by RNA polymerase I; P:transcription by RNA polymerase II; F:RNA polymerase I activity; F:RNA polymerase II activity; F:DNA binding; F:metal ion binding; C:RNA polymerase II, core complex; C:RNA polymerase I complex; C:plastid; C:membrane	EC:2.7.7.6	DNA-directed RNA polymerase	IPR006592 (SMART); G3DSA:3.40.190.80 (GENE3D); IPR044015 (PFAM); IPR044893 (G3DSA:4.10.860.GENE3D); IPR007080 (PFAM); IPR000146 (PANTHER); SSF56655 (SUPERFAMILY); SSF64484 (SUPERFAMILY)	P:GO:0005975; P:GO:0005986; P:GO:0006000; P:GO:0006002; P:GO:0006094; P:GO:0006351; P:GO:0030388; F:GO:0003677; F:GO:0003899; F:GO:0016791; F:GO:0042132; C:GO:0005737; C:GO:0005829	P:carbohydrate metabolic process; P:sucrose biosynthetic process; P:fructose metabolic process; P:fructose 6-phosphate metabolic process; P:gluconeogenesis; P:DNA-templated transcription; P:fructose 1,6-bisphosphate metabolic process; F:DNA binding; F:DNA-directed 5'-3' RNA polymerase activity; F:phosphatase activity; F:fructose 1,6-bisphosphate 1-phosphatase activity; C:cytoplasm; C:cytosol
ZmB_v2_05370	chrB	97920985	97925576	304	Braker3		LC	18	Eukaryotic translation initiation factor 3 subunit E	P:GO:0001732; F:GO:0003743; C:GO:0005634; C:GO:0016282; C:GO:0033290; C:GO:0071540	P:formation of cytoplasmic translation initiation complex; F:translation initiation factor activity; C:nucleus; C:eukaryotic 43S preinitiation complex; C:eukaryotic 48S preinitiation complex; C:eukaryotic translation initiation factor 3 complex, eIF3e			IPR016650 (PANTHER)	P:GO:0006413; F:GO:0003743; C:GO:0005634; C:GO:0005737; C:GO:0005852	P:translational initiation; F:translation initiation factor activity; C:nucleus; C:cytoplasm; C:eukaryotic translation initiation factor 3 complex
ZmB_v2_05380	chrB	98292060	98295448	242	Braker3	modified_v1	LC	11	Serine/threonine-protein kinase SAPK3	P:GO:0035556; F:GO:0004674; F:GO:0005524; C:GO:0005737	P:intracellular signal transduction; F:protein serine/threonine kinase activity; F:ATP binding; C:cytoplasm	EC:2.7.11.1	Non-specific serine/threonine protein kinase	IPR000719 (PFAM); G3DSA:1.10.510.10 (GENE3D); PTHR24346 (PANTHER); IPR000719 (PROSITE_PROFILES); IPR011009 (SUPERFAMILY)	P:GO:0006468; P:GO:0035556; F:GO:0004672; F:GO:0004674; F:GO:0005524; C:GO:0005737	P:protein phosphorylation; P:intracellular signal transduction; F:protein kinase activity; F:protein serine/threonine kinase activity; F:ATP binding; C:cytoplasm
ZmB_v2_05390	chrB	98299378	98300578	213	Braker3		LC	4	UDP-glycosyltransferase 83A1	P:GO:0055085; F:GO:0022857; F:GO:0035251; C:GO:0016020	P:transmembrane transport; F:transmembrane transporter activity; F:UDP-glucosyltransferase activity; C:membrane	EC:2.4.1	Glycosyltransferases	G3DSA:3.40.50.2000 (GENE3D); SSF53756 (SUPERFAMILY)	no GO terms	no GO terms
ZmB_v2_05400	chrB	98459130	98464121	375	Braker3		LC	1	Biopterin transport-related protein BT1	C:GO:0016020	C:membrane			IPR001680 (SMART); IPR015943 (G3DSA:2.130.10.GENE3D); IPR039309 (PFAM); IPR039309 (PANTHER); PS50294 (PROSITE_PROFILES); IPR001680 (PROSITE_PROFILES); IPR036322 (SUPERFAMILY)	F:GO:0005515	F:protein binding
ZmB_v2_05410	chrB	98574704	98577778	191	Braker3		HC	1	late embryogenesis abundant protein	C:GO:0005886; C:GO:0009506	C:plasma membrane; C:plasmodesma			no IPS match	no IPS match	no IPS match
ZmB_v2_05420	chrB	98579492	98583579	243	Braker3		HC	1	late embryogenesis abundant protein	C:GO:0005886; C:GO:0009506	C:plasma membrane; C:plasmodesma			PTHR31234 (PANTHER)	C:GO:0005886	C:plasma membrane
ZmB_v2_05430	chrB	98641397	98645447	138	Braker3		LC	1	Trypsin family protein					PTHR31521 (PANTHER)	no GO terms	no GO terms
ZmB_v2_05440	chrB	98755924	98758686	140	Braker3		LC	1	lysosomal Pro-X carboxypeptidase-like	P:GO:0003085; P:GO:0006508; P:GO:0043535; P:GO:0060055; F:GO:0004180; F:GO:0008239; F:GO:0070008; C:GO:0005773; C:GO:0016020	P:negative regulation of systemic arterial blood pressure; P:proteolysis; P:regulation of blood vessel endothelial cell migration; P:angiogenesis involved in wound healing; F:carboxypeptidase activity; F:dipeptidyl-peptidase activity; F:serine-type exopeptidase activity; C:vacuole; C:membrane	EC:3.4.14.1; EC:3.4.14.5; EC:3.4.14.4; EC:3.4.14.2	Dipeptidyl-peptidase I; Dipeptidyl-peptidase IV; Dipeptidyl-peptidase III; Dipeptidyl-peptidase II	IPR008758 (PFAM); IPR029058 (G3DSA:3.40.50.GENE3D); PTHR11010 (PANTHER); IPR029058 (SUPERFAMILY)	P:GO:0006508; F:GO:0008239; F:GO:0070008	P:proteolysis; F:dipeptidyl-peptidase activity; F:serine-type exopeptidase activity
ZmB_v2_05450	chrB	99955678	99958410	103	Braker3		LC	1	uncharacterized protein LOC111590850					no IPS match	no IPS match	no IPS match
ZmB_v2_05460	chrB	99991615	100014473	1260	Braker3		LC	39	ATP synthase subunit gamma, chloroplastic	P:GO:0015986; P:GO:1902600; F:GO:0046933; C:GO:0000275; C:GO:0009535	P:proton motive force-driven ATP synthesis; P:proton transmembrane transport; F:proton-transporting ATP synthase activity, rotational mechanism; C:mitochondrial proton-transporting ATP synthase complex, catalytic sector F(1); C:chloroplast thylakoid membrane	EC:7.1.2.2; EC:6	H(+)-transporting two-sector ATPase; Ligases	no IPS match	no IPS match	no IPS match
ZmB_v2_05470	chrB	100115540	100117788	194	transfered_v1		LC	1	hypothetical protein ZEAMMB73_Zm00001d034092					no IPS match	no IPS match	no IPS match
ZmB_v2_05480	chrB	100256287	100257254	294	Braker3		LC	1	Protein CHROMATIN REMODELING 24	P:GO:0006283; P:GO:0006338; P:GO:0007131; P:GO:0010965; P:GO:0045003; P:GO:2000014; F:GO:0004386; F:GO:0005524; F:GO:0015616; F:GO:0016787; F:GO:0140658; C:GO:0005634; C:GO:0005694; C:GO:0005737	P:transcription-coupled nucleotide-excision repair; P:chromatin remodeling; P:reciprocal meiotic recombination; P:regulation of mitotic sister chromatid separation; P:double-strand break repair via synthesis-dependent strand annealing; P:regulation of endosperm development; F:helicase activity; F:ATP binding; F:DNA translocase activity; F:hydrolase activity; F:ATP-dependent chromatin remodeler ac…	EC:3	Hydrolases	no IPS match	no IPS match	no IPS match
ZmB_v2_05490	chrB	100258646	100259529	266	Braker3		LC	1	Protein CHROMATIN REMODELING 24	P:GO:0006283; P:GO:0006338; P:GO:0007131; P:GO:0010965; P:GO:0045003; P:GO:2000014; F:GO:0004386; F:GO:0005524; F:GO:0015616; F:GO:0016787; F:GO:0140658; C:GO:0005634; C:GO:0005694; C:GO:0005737	P:transcription-coupled nucleotide-excision repair; P:chromatin remodeling; P:reciprocal meiotic recombination; P:regulation of mitotic sister chromatid separation; P:double-strand break repair via synthesis-dependent strand annealing; P:regulation of endosperm development; F:helicase activity; F:ATP binding; F:DNA translocase activity; F:hydrolase activity; F:ATP-dependent chromatin remodeler ac…	EC:3	Hydrolases	no IPS match	no IPS match	no IPS match
ZmB_v2_05500	chrB	100274435	100278121	1202	Braker3		LC	59	strictosidine synthase precursor	P:GO:0009058; F:GO:0016787; F:GO:0016844; C:GO:0005773; C:GO:0012505	P:biosynthetic process; F:hydrolase activity; F:strictosidine synthase activity; C:vacuole; C:endomembrane system	EC:4.3.3.2; EC:3	Strictosidine synthase; Hydrolases	NON_CYTOPLASMIC_DOMAIN (PHOBIUS); SIGNAL_PEPTIDE_H_REGION (PHOBIUS); SIGNAL_PEPTIDE (PHOBIUS); SIGNAL_PEPTIDE_C_REGION (PHOBIUS); SIGNAL_PEPTIDE_N_REGION (PHOBIUS)	no GO terms	no GO terms
ZmB_v2_05510	chrB	100731807	100734605	658	Braker3		HC	1	DUF724 domain-containing protein 3-like					IPR014002 (SMART); IPR007930 (PFAM); IPR008395 (PFAM); PTHR31917 (PANTHER)	no GO terms	no GO terms
ZmB_v2_05520	chrB	101637620	101641908	418	Braker3		LC	9	putative threonine aspartase	P:GO:0051604; P:GO:0099402; F:GO:0004067; F:GO:0004298; F:GO:0008798; C:GO:0009706	P:protein maturation; P:plant organ development; F:asparaginase activity; F:threonine-type endopeptidase activity; F:beta-aspartyl-peptidase activity; C:chloroplast inner membrane	EC:3.5.1.1; EC:3.4.19.5; EC:3.4.25	Asparaginase; Beta-aspartyl-peptidase; Acting on peptide bonds (peptidases)	no IPS match	no IPS match	no IPS match
ZmB_v2_05530	chrB	101740985	101743408	124	Braker3		LC	1	hypothetical protein ZEAMMB73_Zm00001d052656	F:GO:0003729; F:GO:0016301; C:GO:0016020	F:mRNA binding; F:kinase activity; C:membrane	EC:2.7	Transferring phosphorus-containing groups	no IPS match	no IPS match	no IPS match
ZmB_v2_05540	chrB	101750250	101750572	96	Braker3		LC	1	P-loop containing nucleoside triphosphate hydrolase superfamily protein	P:GO:0140570; F:GO:0005524; F:GO:0016887; C:GO:0005741	P:extraction of mislocalized protein from mitochondrial outer membrane; F:ATP binding; F:ATP hydrolysis activity; C:mitochondrial outer membrane	EC:3.6.1.15	Nucleoside-triphosphate phosphatase	TRANSMEMBRANE (PHOBIUS); CYTOPLASMIC_DOMAIN (PHOBIUS); NON_CYTOPLASMIC_DOMAIN (PHOBIUS); PS51257 (PROSITE_PROFILES)	no GO terms	no GO terms
ZmB_v2_05550	chrB	101756022	101769960	1534	Braker3		LC	54	regulator of nonsense transcripts 1-like	F:GO:0004386	F:helicase activity			IPR041679 (PFAM); IPR027417 (G3DSA:3.40.50.GENE3D); IPR041677 (PFAM); IPR027417 (G3DSA:3.40.50.GENE3D); IPR045055 (PANTHER); IPR047187 (CDD); IPR027417 (SUPERFAMILY)	F:GO:0004386	F:helicase activity
ZmB_v2_05560	chrB	101899688	101902526	380	Braker3		LC	1	putative amino-acid acetyltransferase NAGS1 chloroplastic	P:GO:0000723; P:GO:0006281; P:GO:0006310; P:GO:0006508; P:GO:0006526; P:GO:0032508; F:GO:0003678; F:GO:0004042; F:GO:0005524; F:GO:0008234; F:GO:0016887; F:GO:0103045; C:GO:0005737	P:telomere maintenance; P:DNA repair; P:DNA recombination; P:proteolysis; P:arginine biosynthetic process; P:DNA duplex unwinding; F:DNA helicase activity; F:acetyl-CoA:L-glutamate N-acetyltransferase activity; F:ATP binding; F:cysteine-type peptidase activity; F:ATP hydrolysis activity; F:methione N-acyltransferase activity; C:cytoplasm	EC:2.3.1.1; EC:3.4; EC:3.6.1.15	Amino-acid N-acetyltransferase; Acting on peptide bonds (peptidases); Nucleoside-triphosphate phosphatase	IPR001048 (PFAM); IPR036393 (G3DSA:3.40.1160.GENE3D); IPR010167 (PANTHER); IPR036393 (SUPERFAMILY)	P:GO:0006526; F:GO:0004042; C:GO:0005737	P:arginine biosynthetic process; F:acetyl-CoA:L-glutamate N-acetyltransferase activity; C:cytoplasm
ZmB_v2_05570	chrB	102072920	102078479	306	Braker3		LC	6	uncharacterized protein LOC109945260	C:GO:0016020	C:membrane			NON_CYTOPLASMIC_DOMAIN (PHOBIUS); SIGNAL_PEPTIDE_N_REGION (PHOBIUS); SIGNAL_PEPTIDE_C_REGION (PHOBIUS); SIGNAL_PEPTIDE (PHOBIUS); SIGNAL_PEPTIDE_H_REGION (PHOBIUS)	no GO terms	no GO terms
ZmB_v2_05580	chrB	102791467	102795886	462	Braker3		LC	24	forkhead-associated domain-containing protein / FHA domain-containing protein	P:GO:0006281; P:GO:0006355; P:GO:0009725; P:GO:0009793; P:GO:0045292; F:GO:0003690; F:GO:0003697; F:GO:0008270; F:GO:0016818; F:GO:0017005; C:GO:0005681; C:GO:0005737; C:GO:0016020	P:DNA repair; P:regulation of DNA-templated transcription; P:response to hormone; P:embryo development ending in seed dormancy; P:mRNA cis splicing, via spliceosome; F:double-stranded DNA binding; F:single-stranded DNA binding; F:zinc ion binding; F:hydrolase activity, acting on acid anhydrides, in phosphorus-containing anhydrides; F:3'-tyrosyl-DNA phosphodiesterase activity; C:spliceosomal compl…	EC:3.1.4; EC:3.6.1	Acting on ester bonds; Acting on acid anhydrides	IPR014905 (PFAM)	F:GO:0003676; F:GO:0008270; F:GO:0016818	F:nucleic acid binding; F:zinc ion binding; F:hydrolase activity, acting on acid anhydrides, in phosphorus-containing anhydrides
ZmB_v2_05590	chrB	103096875	103105770	414	Braker3		HC	1	1,2-dihydroxy-3-keto-5-methylthiopentene dioxygenase 4	P:GO:0019509; F:GO:0005506; F:GO:0010308; F:GO:0010309; F:GO:0016151; C:GO:0005634; C:GO:0005737	P:L-methionine salvage from methylthioadenosine; F:iron ion binding; F:acireductone dioxygenase (Ni2+-requiring) activity; F:acireductone dioxygenase [iron(II)-requiring] activity; F:nickel cation binding; C:nucleus; C:cytoplasm	EC:1.13.11.53; EC:1.13.11.54	Acireductone dioxygenase (Ni(2+)-requiring); Acireductone dioxygenase (Fe(2+)-requiring)	IPR014710 (G3DSA:2.60.120.GENE3D); IPR004313 (PFAM); IPR004313 (PANTHER); IPR004313 (CDD); IPR011051 (SUPERFAMILY)	P:GO:0006555; F:GO:0010309	P:methionine metabolic process; F:acireductone dioxygenase [iron(II)-requiring] activity
ZmB_v2_05600	chrB	103809139	103810079	137	Braker3		HC	1	Amidohydrolase family	P:GO:0009704; P:GO:0009845; P:GO:0010218; F:GO:0016810; C:GO:0048471	P:de-etiolation; P:seed germination; P:response to far red light; F:hydrolase activity, acting on carbon-nitrogen (but not peptide) bonds; C:perinuclear region of cytoplasm	EC:3.5	Acting on carbon-nitrogen bonds, other than peptide bonds	IPR011059 (G3DSA:2.30.40.GENE3D); PTHR22642 (PANTHER); CYTOPLASMIC_DOMAIN (PHOBIUS); TRANSMEMBRANE (PHOBIUS); NON_CYTOPLASMIC_DOMAIN (PHOBIUS); IPR011059 (SUPERFAMILY)	F:GO:0016810	F:hydrolase activity, acting on carbon-nitrogen (but not peptide) bonds
ZmB_v2_05610	chrB	104054925	104082633	430	Braker3		LC	31	Putative DUF1296 domain containing family protein	P:GO:0006508; P:GO:0006629; F:GO:0004190	P:proteolysis; P:lipid metabolic process; F:aspartic-type endopeptidase activity	EC:3.4.23	Acting on peptide bonds (peptidases)	PTHR46445 (PANTHER)	no GO terms	no GO terms
ZmB_v2_05620	chrB	104194450	104194999	139	transfered_v1		HC	1	uncharacterized protein LOC103629758 isoform X1	P:GO:0006508; F:GO:0008234	P:proteolysis; F:cysteine-type peptidase activity	EC:3.4	Acting on peptide bonds (peptidases)	PTHR34835 (PANTHER)	no GO terms	no GO terms
ZmB_v2_05630	chrB	104223615	104224531	215	Braker3	modified_v1	LC	5	peroxidase 3-like	P:GO:0006979; P:GO:0042744; P:GO:0098869; F:GO:0020037; F:GO:0046872; F:GO:0140825; C:GO:0005576; C:GO:0009505; C:GO:0009506	P:response to oxidative stress; P:hydrogen peroxide catabolic process; P:cellular oxidant detoxification; F:heme binding; F:metal ion binding; F:lactoperoxidase activity; C:extracellular region; C:plant-type cell wall; C:plasmodesma	EC:1.11.1.7	Peroxidase	IPR000823 (PRINTS); IPR002016 (PRINTS); G3DSA:1.10.520.10 (GENE3D); IPR002016 (PFAM); IPR000823 (PANTHER); IPR002016 (PROSITE_PROFILES); IPR010255 (SUPERFAMILY)	P:GO:0006950; P:GO:0006979; F:GO:0004601; F:GO:0020037; C:GO:0009505; C:GO:0009506	P:response to stress; P:response to oxidative stress; F:peroxidase activity; F:heme binding; C:plant-type cell wall; C:plasmodesma
ZmB_v2_05640	chrB	105378329	105383335	135	transfered_v1		LC	1	uncharacterized membrane protein YuiD-like	P:GO:0098869; F:GO:0004601; C:GO:0016020	P:cellular oxidant detoxification; F:peroxidase activity; C:membrane	EC:1.11.1	Acting on a peroxide as acceptor	IPR003832 (PFAM); IPR003832 (PANTHER); SIGNAL_PEPTIDE (PHOBIUS); TRANSMEMBRANE (PHOBIUS); SIGNAL_PEPTIDE_H_REGION (PHOBIUS); CYTOPLASMIC_DOMAIN (PHOBIUS); NON_CYTOPLASMIC_DOMAIN (PHOBIUS); SIGNAL_PEPTIDE_C_REGION (PHOBIUS); SIGNAL_PEPTIDE_N_REGION (PHOBIUS)	no GO terms	no GO terms
ZmB_v2_05650	chrB	105953190	105956370	661	Braker3		LC	1	myosin-binding protein 1	P:GO:0009734; F:GO:0005096; F:GO:0005543; F:GO:0080115; C:GO:0005634; C:GO:0016020	P:auxin-activated signaling pathway; F:GTPase activator activity; F:phospholipid binding; F:myosin XI tail binding; C:nucleus; C:membrane			IPR001164 (PRINTS); IPR001164 (SMART); IPR001164 (PFAM); IPR038508 (G3DSA:1.10.220.GENE3D); IPR044518 (PANTHER); IPR001164 (PROSITE_PROFILES); cd08204 (CDD); IPR037278 (SUPERFAMILY)	F:GO:0005096; F:GO:0005543	F:GTPase activator activity; F:phospholipid binding
ZmB_v2_05660	chrB	105998627	105999848	100	transfered_v1		LC	1	Remorin family protein	P:GO:0006351; F:GO:0003676; F:GO:0003899; F:GO:0004672; F:GO:0005524; C:GO:0000428	P:DNA-templated transcription; F:nucleic acid binding; F:DNA-directed 5'-3' RNA polymerase activity; F:protein kinase activity; F:ATP binding; C:DNA-directed RNA polymerase complex	EC:2.7.1; EC:2.7.7.6	Transferring phosphorus-containing groups; DNA-directed RNA polymerase	IPR005516 (PFAM); PTHR31471 (PANTHER)	no GO terms	no GO terms
ZmB_v2_05670	chrB	106242480	106249393	73	Braker3		LC	1	Plant UBX domain-containing protein 10	P:GO:0036503; F:GO:0043130; C:GO:0005783	P:ERAD pathway; F:ubiquitin binding; C:endoplasmic reticulum			no IPS match	no IPS match	no IPS match
ZmB_v2_05680	chrB	106501947	106517407	625	Braker3		LC	1	Guanine nucleotide exchange factor SPIKE 1	P:GO:0007264; P:GO:0008064; P:GO:0008360; P:GO:0009958; P:GO:0010928; P:GO:0016192; P:GO:0043622; P:GO:0048446; P:GO:0051211; F:GO:0005085; C:GO:0005634; C:GO:0019898; C:GO:0070971	P:small GTPase-mediated signal transduction; P:regulation of actin polymerization or depolymerization; P:regulation of cell shape; P:positive gravitropism; P:regulation of auxin mediated signaling pathway; P:vesicle-mediated transport; P:cortical microtubule organization; P:petal morphogenesis; P:anisotropic cell growth; F:guanyl-nucleotide exchange factor activity; C:nucleus; C:extrinsic compone…			IPR035892 (G3DSA:2.60.40.GENE3D); IPR036525 (G3DSA:3.40.50.GENE3D); IPR027007 (PFAM); IPR018616 (PFAM); IPR018616 (PANTHER); NON_CYTOPLASMIC_DOMAIN (PHOBIUS); TRANSMEMBRANE (PHOBIUS); CYTOPLASMIC_DOMAIN (PHOBIUS); IPR027007 (PROSITE_PROFILES); cd08679 (CDD); IPR036525 (SUPERFAMILY); IPR008280 (SUPERFAMILY)	no GO terms	no GO terms
ZmB_v2_05690	chrB	106568138	106571243	325	Braker3		LC	1	SBP-transcription factor16	P:GO:0006355; P:GO:0007035; P:GO:1902600; F:GO:0003700; F:GO:0043565; F:GO:0046872; F:GO:0046961; C:GO:0005634; C:GO:0016020	P:regulation of DNA-templated transcription; P:vacuolar acidification; P:proton transmembrane transport; F:DNA-binding transcription factor activity; F:sequence-specific DNA binding; F:metal ion binding; F:proton-transporting ATPase activity, rotational mechanism; C:nucleus; C:membrane	EC:7.2.2	Catalysing the translocation of inorganic cations	IPR022879 (PANTHER)	P:GO:0007035; F:GO:0046961	P:vacuolar acidification; F:proton-transporting ATPase activity, rotational mechanism
ZmB_v2_05700	chrB	106571681	106573060	249	transfered_v1		HC	1	hypothetical protein ZEAMMB73_Zm00001d028082	P:GO:0000724; P:GO:0006289; P:GO:0007004; P:GO:0051321; F:GO:0003684; F:GO:0043047; C:GO:0005662	P:double-strand break repair via homologous recombination; P:nucleotide-excision repair; P:telomere maintenance via telomerase; P:meiotic cell cycle; F:damaged DNA binding; F:single-stranded telomeric DNA binding; C:DNA replication factor A complex			IPR012340 (G3DSA:2.40.50.GENE3D); PTHR48299 (PANTHER); IPR012340 (SUPERFAMILY)	no GO terms	no GO terms
ZmB_v2_05710	chrB	106601969	106605953	170	Braker3		LC	1	protein Brevis radix-like 1	P:GO:0006355; P:GO:0048518	P:regulation of DNA-templated transcription; P:positive regulation of biological process			no IPS match	no IPS match	no IPS match
ZmB_v2_05720	chrB	107472087	107479249	1092	Braker3		HC	1	DUF724 domain-containing protein 2	C:GO:0012505; C:GO:0043231	C:endomembrane system; C:intracellular membrane-bounded organelle			IPR014002 (SMART); IPR007930 (PFAM); IPR008395 (PFAM); PTHR31917 (PANTHER)	no GO terms	no GO terms
ZmB_v2_05730	chrB	107865109	107877566	988	Braker3		HC	1	DUF724 domain-containing protein 2	P:GO:0008298; F:GO:0003729; C:GO:0005783; C:GO:0042175; C:GO:1990904	P:intracellular mRNA localization; F:mRNA binding; C:endoplasmic reticulum; C:nuclear outer membrane-endoplasmic reticulum membrane network; C:ribonucleoprotein complex			IPR014002 (SMART); IPR007930 (PFAM); IPR008395 (PFAM); PTHR31917 (PANTHER); TRANSMEMBRANE (PHOBIUS); NON_CYTOPLASMIC_DOMAIN (PHOBIUS); CYTOPLASMIC_DOMAIN (PHOBIUS)	no GO terms	no GO terms
ZmB_v2_05740	chrB	107884302	107888391	1124	transfered_v1		LC	23	serine/threonine-protein phosphatase 7 long form homolog	P:GO:0010073; F:GO:0008270	P:meristem maintenance; F:zinc ion binding			SIGNAL_PEPTIDE_N_REGION (PHOBIUS); SIGNAL_PEPTIDE_C_REGION (PHOBIUS); SIGNAL_PEPTIDE (PHOBIUS); NON_CYTOPLASMIC_DOMAIN (PHOBIUS); SIGNAL_PEPTIDE_H_REGION (PHOBIUS)	no GO terms	no GO terms
ZmB_v2_05750	chrB	108765995	108768614	439	Braker3		LC	10	Purple acid phosphatase 3	F:GO:0003993; F:GO:0008198; F:GO:0008199	F:acid phosphatase activity; F:ferrous iron binding; F:ferric iron binding	EC:3.1.3.2	Acid phosphatase	no IPS match	no IPS match	no IPS match
ZmB_v2_05760	chrB	109134528	109139945	520	Braker3	modified_v1	LC	4	armadillo repeat only 1					IPR000225 (PFAM); IPR011989 (G3DSA:1.25.10.GENE3D); PTHR46168 (PANTHER); IPR016024 (SUPERFAMILY)	F:GO:0005515	F:protein binding
ZmB_v2_05770	chrB	109485190	109491466	195	transfered_v1		LC	1	clathrin heavy chain 1-like	P:GO:0006355; P:GO:0007035; P:GO:1902600; F:GO:0003700; F:GO:0043565; F:GO:0046961; F:GO:0061630; C:GO:0005634	P:regulation of DNA-templated transcription; P:vacuolar acidification; P:proton transmembrane transport; F:DNA-binding transcription factor activity; F:sequence-specific DNA binding; F:proton-transporting ATPase activity, rotational mechanism; F:ubiquitin protein ligase activity; C:nucleus	EC:7.2.2; EC:2.3.2	Catalysing the translocation of inorganic cations; Acyltransferases	no IPS match	no IPS match	no IPS match
ZmB_v2_05780	chrB	109502039	109504370	329	Braker3		HC	1	Tetratricopeptide repeat-like superfamily protein	P:GO:0002949; F:GO:0046872; F:GO:0061711; C:GO:0000408; C:GO:0005634; C:GO:0005737	P:tRNA threonylcarbamoyladenosine modification; F:metal ion binding; F:N(6)-L-threonylcarbamoyladenine synthase activity; C:EKC/KEOPS complex; C:nucleus; C:cytoplasm	EC:2.3.1.234	N(6)-L-threonylcarbamoyladenine synthase	IPR000905 (PFAM); IPR002885 (PFAM); IPR011990 (G3DSA:1.25.40.GENE3D); G3DSA:3.30.420.40 (GENE3D); IPR000905 (PANTHER); IPR002885 (PROSITE_PROFILES); IPR002885 (PROSITE_PROFILES); IPR043129 (SUPERFAMILY)	F:GO:0005515; C:GO:0000408; C:GO:0005737	F:protein binding; C:EKC/KEOPS complex; C:cytoplasm
ZmB_v2_05790	chrB	109504686	109513770	453	Braker3		LC	1	Oryzain alpha chain	P:GO:0009969; P:GO:0042546; P:GO:0051603; F:GO:0004197; F:GO:0008107; C:GO:0005615; C:GO:0005764; C:GO:0005794; C:GO:0016020	P:xyloglucan biosynthetic process; P:cell wall biogenesis; P:proteolysis involved in protein catabolic process; F:cysteine-type endopeptidase activity; F:galactoside 2-alpha-L-fucosyltransferase activity; C:extracellular space; C:lysosome; C:Golgi apparatus; C:membrane	EC:2.4.1.69; EC:3.4.22	Type 1 galactoside alpha-(1,2)-fucosyltransferase; Acting on peptide bonds (peptidases)	IPR000668 (SMART); G3DSA:3.90.70.10 (GENE3D); IPR000668 (PFAM); G3DSA:3.40.395.10 (GENE3D); IPR013128 (PANTHER); IPR039417 (CDD); IPR038765 (SUPERFAMILY); IPR038765 (SUPERFAMILY)	P:GO:0006508; P:GO:0051603; F:GO:0004197; F:GO:0008234; C:GO:0005615; C:GO:0005764	P:proteolysis; P:proteolysis involved in protein catabolic process; F:cysteine-type endopeptidase activity; F:cysteine-type peptidase activity; C:extracellular space; C:lysosome
ZmB_v2_05800	chrB	109513841	109515073	160	Braker3		LC	5	receptor-like cytoplasmic kinase 176	F:GO:0004674; F:GO:0005524	F:protein serine/threonine kinase activity; F:ATP binding	EC:2.7.11.1	Non-specific serine/threonine protein kinase	no IPS match	no IPS match	no IPS match
ZmB_v2_05810	chrB	109633983	109637081	305	Braker3		LC	1	Glycine-rich domain-containing protein 1					IPR009836 (PANTHER)	no GO terms	no GO terms
ZmB_v2_05820	chrB	109666421	109681483	137	Braker3		LC	1	Telomere-associated protein RIF1	P:GO:0000723; P:GO:0034219; F:GO:0015144; C:GO:0000781; C:GO:0005634; C:GO:0016020	P:telomere maintenance; P:carbohydrate transmembrane transport; F:carbohydrate transmembrane transporter activity; C:chromosome, telomeric region; C:nucleus; C:membrane			no IPS match	no IPS match	no IPS match
ZmB_v2_05830	chrB	109681515	109682417	146	Braker3		HC	1	E3 ubiquitin protein ligase RIE1	P:GO:0006511; P:GO:0016567; F:GO:0046872; F:GO:0061630; C:GO:0000325	P:ubiquitin-dependent protein catabolic process; P:protein ubiquitination; F:metal ion binding; F:ubiquitin protein ligase activity; C:plant-type vacuole	EC:2.3.2	Acyltransferases	PTHR45977 (PANTHER); TRANSMEMBRANE (PHOBIUS); CYTOPLASMIC_DOMAIN (PHOBIUS); NON_CYTOPLASMIC_DOMAIN (PHOBIUS); NON_CYTOPLASMIC_DOMAIN (PHOBIUS); CYTOPLASMIC_DOMAIN (PHOBIUS); TRANSMEMBRANE (PHOBIUS); TRANSMEMBRANE (PHOBIUS)	P:GO:0006511; P:GO:0016567; F:GO:0061630; C:GO:0000325	P:ubiquitin-dependent protein catabolic process; P:protein ubiquitination; F:ubiquitin protein ligase activity; C:plant-type vacuole
ZmB_v2_05840	chrB	109685592	109689448	267	Braker3		HC	1	microtubule-associated protein RP/EB family member 1A	P:GO:0009652; P:GO:0031110; P:GO:0035372; P:GO:0051225; P:GO:0051301; F:GO:0005524; F:GO:0051010; C:GO:0005815; C:GO:0005881; C:GO:0035371; C:GO:0051233	P:thigmotropism; P:regulation of microtubule polymerization or depolymerization; P:protein localization to microtubule; P:spindle assembly; P:cell division; F:ATP binding; F:microtubule plus-end binding; C:microtubule organizing center; C:cytoplasmic microtubule; C:microtubule plus-end; C:spindle midzone			IPR001715 (PFAM); G3DSA:1.20.5.1430 (GENE3D); IPR036872 (G3DSA:1.10.418.GENE3D); IPR004953 (PFAM); IPR027328 (PANTHER); IPR001715 (PROSITE_PROFILES); IPR004953 (PROSITE_PROFILES); IPR036133 (SUPERFAMILY); IPR036872 (SUPERFAMILY)	P:GO:0009652; P:GO:0031110; P:GO:0035372; P:GO:0051225; F:GO:0005515; F:GO:0008017; F:GO:0051010; C:GO:0005815; C:GO:0005881; C:GO:0035371; C:GO:0051233	P:thigmotropism; P:regulation of microtubule polymerization or depolymerization; P:protein localization to microtubule; P:spindle assembly; F:protein binding; F:microtubule binding; F:microtubule plus-end binding; C:microtubule organizing center; C:cytoplasmic microtubule; C:microtubule plus-end; C:spindle midzone
ZmB_v2_05850	chrB	109691261	109692453	254	Braker3		LC	1	probable acyl-activating enzyme 1, peroxisomal	P:GO:0009698; F:GO:0016207; F:GO:0046872; F:GO:0106290	P:phenylpropanoid metabolic process; F:4-coumarate-CoA ligase activity; F:metal ion binding; F:trans-cinnamate-CoA ligase activity	EC:6.2.1.12	4-coumarate--CoA ligase	G3DSA:3.40.50.980 (GENE3D); IPR000873 (PFAM); PTHR43859 (PANTHER); SSF56801 (SUPERFAMILY)	no GO terms	no GO terms
ZmB_v2_05860	chrB	109738035	109739105	188	Braker3		HC	1	shortage in chiasmata 1	P:GO:0000712	P:resolution of meiotic recombination intermediates			no IPS match	no IPS match	no IPS match
ZmB_v2_05870	chrB	109742272	109767711	1743	Braker3		HC	1	shortage in chiasmata 1	P:GO:0000712; C:GO:0016020	P:resolution of meiotic recombination intermediates; C:membrane			IPR038824 (PANTHER)	P:GO:0000712; P:GO:0007131	P:resolution of meiotic recombination intermediates; P:reciprocal meiotic recombination
ZmB_v2_05880	chrB	109865120	109872267	165	transfered_v1		LC	2	LOW QUALITY PROTEIN: hypothetical protein U9M48_025513	F:GO:0003824	F:catalytic activity			IPR000477 (PFAM); IPR026960 (PFAM); IPR036691 (G3DSA:3.60.10.GENE3D); IPR005135 (PFAM); IPR052343 (PANTHER); IPR000477 (PROSITE_PROFILES); cd01650 (CDD); IPR036691 (SUPERFAMILY); IPR043502 (SUPERFAMILY)	F:GO:0003824	F:catalytic activity
ZmB_v2_05890	chrB	109969625	109981012	148	Braker3		HC	1	protein YABBY 4-like	P:GO:0009944; P:GO:0010154; P:GO:0010158; P:GO:1902183; P:GO:2000024; C:GO:0005634	P:polarity specification of adaxial/abaxial axis; P:fruit development; P:abaxial cell fate specification; P:regulation of shoot apical meristem development; P:regulation of leaf development; C:nucleus			IPR006780 (PFAM); IPR006780 (PANTHER)	P:GO:0007275; P:GO:0009944; P:GO:0010154; P:GO:0010158; P:GO:0045165; P:GO:1902183; P:GO:2000024; C:GO:0005634	P:multicellular organism development; P:polarity specification of adaxial/abaxial axis; P:fruit development; P:abaxial cell fate specification; P:cell fate commitment; P:regulation of shoot apical meristem development; P:regulation of leaf development; C:nucleus
ZmB_v2_05900	chrB	110084426	110086714	115	Braker3		LC	1	LRR receptor-like serine/threonine-protein kinase ERL2	P:GO:0009644; F:GO:0003960; F:GO:0070402; C:GO:0005829	P:response to high light intensity; F:NADPH:quinone reductase activity; F:NADPH binding; C:cytosol	EC:1.6.5.5	NADPH:quinone reductase	no IPS match	no IPS match	no IPS match
ZmB_v2_05910	chrB	110100278	110110896	228	Braker3		LC	6	putative reverse transcriptase	F:GO:0003824	F:catalytic activity			IPR005135 (PFAM); IPR036691 (G3DSA:3.60.10.GENE3D); PTHR33710 (PANTHER); IPR036691 (SUPERFAMILY)	F:GO:0003824	F:catalytic activity
ZmB_v2_05920	chrB	110114554	110124175	678	Braker3		LC	20	Guanosine nucleotide diphosphate dissociation inhibitor 2	P:GO:0007264; P:GO:0015031; P:GO:0016192; F:GO:0005093; C:GO:0005737	P:small GTPase-mediated signal transduction; P:protein transport; P:vesicle-mediated transport; F:Rab GDP-dissociation inhibitor activity; C:cytoplasm			IPR000806 (PRINTS); G3DSA:3.30.519.10 (GENE3D); IPR018203 (PFAM); IPR018203 (PANTHER); IPR036188 (SUPERFAMILY); SSF54373 (SUPERFAMILY)	P:GO:0007264; P:GO:0015031; P:GO:0016192; F:GO:0005092; F:GO:0005093; C:GO:0005737	P:small GTPase-mediated signal transduction; P:protein transport; P:vesicle-mediated transport; F:GDP-dissociation inhibitor activity; F:Rab GDP-dissociation inhibitor activity; C:cytoplasm
ZmB_v2_05930	chrB	110202100	110203972	300	Braker3		HC	1	lysosomal Pro-X carboxypeptidase-like	F:GO:0008238	F:exopeptidase activity	EC:3.4	Acting on peptide bonds (peptidases)	IPR029058 (G3DSA:3.40.50.GENE3D); IPR042269 (G3DSA:1.20.120.GENE3D); PTHR11010 (PANTHER)	F:GO:0008239	F:dipeptidyl-peptidase activity
ZmB_v2_05940	chrB	110205086	110206600	169	Braker3		LC	1	Ornithine carbamoyltransferase chloroplastic	P:GO:0019240; P:GO:0042450; F:GO:0004585; F:GO:0016597; C:GO:0005739	P:citrulline biosynthetic process; P:arginine biosynthetic process via ornithine; F:ornithine carbamoyltransferase activity; F:amino acid binding; C:mitochondrion	EC:2.1.3.3	Ornithine carbamoyltransferase	IPR002292 (PRINTS); IPR036901 (G3DSA:3.40.50.GENE3D); IPR036901 (G3DSA:3.40.50.GENE3D); IPR006132 (PFAM); IPR006131 (PFAM); PTHR45753 (PANTHER); IPR036901 (SUPERFAMILY)	P:GO:0006520; P:GO:0019240; P:GO:0042450; F:GO:0004585; F:GO:0016597; F:GO:0016743; C:GO:0043231	P:amino acid metabolic process; P:citrulline biosynthetic process; P:arginine biosynthetic process via ornithine; F:ornithine carbamoyltransferase activity; F:amino acid binding; F:carboxyl- or carbamoyltransferase activity; C:intracellular membrane-bounded organelle
ZmB_v2_05950	chrB	110209492	110209983	102	Braker3		LC	1	Ornithine carbamoyltransferase chloroplastic	P:GO:0019240; P:GO:0042450; F:GO:0004585; F:GO:0016597; C:GO:0005739	P:citrulline biosynthetic process; P:arginine biosynthetic process via ornithine; F:ornithine carbamoyltransferase activity; F:amino acid binding; C:mitochondrion	EC:2.1.3.3	Ornithine carbamoyltransferase	IPR006132 (PFAM); IPR036901 (G3DSA:3.40.50.GENE3D); PTHR45753 (PANTHER); IPR036901 (SUPERFAMILY)	P:GO:0006520; P:GO:0019240; P:GO:0042450; F:GO:0004585; F:GO:0016597; F:GO:0016743; C:GO:0043231	P:amino acid metabolic process; P:citrulline biosynthetic process; P:arginine biosynthetic process via ornithine; F:ornithine carbamoyltransferase activity; F:amino acid binding; F:carboxyl- or carbamoyltransferase activity; C:intracellular membrane-bounded organelle
ZmB_v2_05960	chrB	110367509	110374801	770	Braker3		LC	40	SUMO-activating enzyme subunit 1A-like	P:GO:0016925; F:GO:0019948; C:GO:0005737; C:GO:0031510	P:protein sumoylation; F:SUMO activating enzyme activity; C:cytoplasm; C:SUMO activating enzyme complex	EC:6.2	Forming carbon-sulfur bonds	no IPS match	no IPS match	no IPS match
ZmB_v2_05970	chrB	110775261	110779805	342	Braker3		HC	1	Protein DEHYDRATION-INDUCED 19 5					IPR046342 (G3DSA:3.10.580.GENE3D); IPR008598 (PFAM); IPR033347 (PANTHER); IPR000644 (PROSITE_PROFILES); IPR046342 (SUPERFAMILY)	no GO terms	no GO terms
ZmB_v2_05980	chrB	110915402	110928343	271	Braker3		LC	1	Magnesium/proton exchanger 1	P:GO:0035725; P:GO:0098703; F:GO:0005432; C:GO:0030424; C:GO:0042383	P:sodium ion transmembrane transport; P:calcium ion import across plasma membrane; F:calcium:sodium antiporter activity; C:axon; C:sarcolemma			IPR044880 (G3DSA:1.20.1420.GENE3D); IPR004837 (PFAM); IPR051171 (PANTHER); TRANSMEMBRANE (PHOBIUS); NON_CYTOPLASMIC_DOMAIN (PHOBIUS); TRANSMEMBRANE (PHOBIUS); CYTOPLASMIC_DOMAIN (PHOBIUS); CYTOPLASMIC_DOMAIN (PHOBIUS)	P:GO:0030001; P:GO:0055085; F:GO:0015491; C:GO:0016020	P:metal ion transport; P:transmembrane transport; F:obsolete cation:cation antiporter activity; C:membrane
ZmB_v2_05990	chrB	111153185	111155752	298	transfered_v1		LC	7	---NA---					no IPS match	no IPS match	no IPS match
ZmB_v2_06000	chrB	111399974	111403899	478	Braker3	modified_v1	LC	31	Peroxisome biogenesis protein 6	C:GO:0005737	C:cytoplasm			CYTOPLASMIC_DOMAIN (PHOBIUS); TRANSMEMBRANE (PHOBIUS); NON_CYTOPLASMIC_DOMAIN (PHOBIUS)	no GO terms	no GO terms
ZmB_v2_06010	chrB	111595521	111597159	132	Braker3		LC	1	Isoleucine--tRNA ligase chloroplastic/mitochondrial	P:GO:0006399; P:GO:0006412; F:GO:0140101; C:GO:0110165	P:tRNA metabolic process; P:translation; F:catalytic activity, acting on a tRNA; C:cellular anatomical entity			G3DSA:3.30.2320.20 (GENE3D); IPR003903 (PROSITE_PROFILES)	no GO terms	no GO terms
ZmB_v2_06020	chrB	111597297	111626646	197	Braker3		LC	1	Ubiquitin-like-specific protease ESD4	P:GO:0000724; P:GO:0006289; P:GO:0006508; P:GO:0007004; P:GO:0051321; F:GO:0003684; F:GO:0003735; F:GO:0008234; F:GO:0043047; C:GO:0005662; C:GO:0022627	P:double-strand break repair via homologous recombination; P:nucleotide-excision repair; P:proteolysis; P:telomere maintenance via telomerase; P:meiotic cell cycle; F:damaged DNA binding; F:structural constituent of ribosome; F:cysteine-type peptidase activity; F:single-stranded telomeric DNA binding; C:DNA replication factor A complex; C:cytosolic small ribosomal subunit	EC:3.4	Acting on peptide bonds (peptidases)	IPR011989 (G3DSA:1.25.10.GENE3D); PTHR48299 (PANTHER); IPR016024 (SUPERFAMILY)	no GO terms	no GO terms
ZmB_v2_06030	chrB	111650082	111653432	310	transfered_v1		LC	9	protein SUBSTANDARD STARCH GRAIN 4, chloroplastic	P:GO:0000724; P:GO:0006289; P:GO:0007004; P:GO:0009767; P:GO:0035434; P:GO:0051321; P:GO:0055070; F:GO:0003684; F:GO:0005507; F:GO:0005524; F:GO:0016887; F:GO:0043047; F:GO:0043682; C:GO:0005662; C:GO:0009535	P:double-strand break repair via homologous recombination; P:nucleotide-excision repair; P:telomere maintenance via telomerase; P:photosynthetic electron transport chain; P:copper ion transmembrane transport; P:meiotic cell cycle; P:copper ion homeostasis; F:damaged DNA binding; F:copper ion binding; F:ATP binding; F:ATP hydrolysis activity; F:single-stranded telomeric DNA binding; F:P-type dival…	EC:7.2.2.9; EC:3.6.1.15	P-type Cu(2+) transporter; Nucleoside-triphosphate phosphatase	no IPS match	no IPS match	no IPS match
ZmB_v2_06040	chrB	112076123	112076828	166	Braker3		HC	1	coleoptile phototropism protein 1-like	P:GO:0016567	P:protein ubiquitination			IPR043454 (PANTHER); IPR027356 (PROSITE_PROFILES)	no GO terms	no GO terms
ZmB_v2_06050	chrB	112086892	112089223	200	transfered_v1		LC	1	uncharacterized protein LOC109939214	F:GO:0003676; F:GO:0008270	F:nucleic acid binding; F:zinc ion binding			no IPS match	no IPS match	no IPS match
ZmB_v2_06060	chrB	112136468	112137520	118	Braker3		HC	1	seven transmembrane domain protein	C:GO:0016020	C:membrane			IPR019164 (PFAM); IPR019164 (PANTHER); NON_CYTOPLASMIC_DOMAIN (PHOBIUS); TRANSMEMBRANE (PHOBIUS); NON_CYTOPLASMIC_DOMAIN (PHOBIUS); TRANSMEMBRANE (PHOBIUS); CYTOPLASMIC_DOMAIN (PHOBIUS); TRANSMEMBRANE (PHOBIUS); CYTOPLASMIC_DOMAIN (PHOBIUS)	no GO terms	no GO terms
ZmB_v2_06070	chrB	112205841	112207178	118	Braker3		HC	1	plastoquinol-plastocyanin reductase	C:GO:0009512; C:GO:0009535	C:cytochrome b6f complex; C:chloroplast thylakoid membrane			no IPS match	no IPS match	no IPS match
ZmB_v2_06080	chrB	112341681	112347343	282	transfered_v1		LC	6	pentatricopeptide repeat-containing protein At1g59720, chloroplastic/mitochondrial	P:GO:0009451; P:GO:0051453; P:GO:1902600; F:GO:0003729; F:GO:0005524; F:GO:0008270; F:GO:0008553; F:GO:0016887; C:GO:0005886; C:GO:0043231	P:RNA modification; P:regulation of intracellular pH; P:proton transmembrane transport; F:mRNA binding; F:ATP binding; F:zinc ion binding; F:P-type proton-exporting transporter activity; F:ATP hydrolysis activity; C:plasma membrane; C:intracellular membrane-bounded organelle	EC:7.1.2.1; EC:7.2.2; EC:3.6.1.15	P-type H(+)-exporting transporter; Catalysing the translocation of inorganic cations; Nucleoside-triphosphate phosphatase	IPR011990 (G3DSA:1.25.40.GENE3D); IPR011990 (G3DSA:1.25.40.GENE3D); IPR002885 (PFAM); PTHR47924 (PANTHER); TRANSMEMBRANE (PHOBIUS); NON_CYTOPLASMIC_DOMAIN (PHOBIUS); CYTOPLASMIC_DOMAIN (PHOBIUS); CYTOPLASMIC_DOMAIN (PHOBIUS); TRANSMEMBRANE (PHOBIUS); IPR002885 (PROSITE_PROFILES); PS51257 (PROSITE_PROFILES); IPR002885 (PROSITE_PROFILES)	F:GO:0005515	F:protein binding
ZmB_v2_06090	chrB	112382823	112385052	165	Braker3		LC	4	CCG-binding protein 1	P:GO:0010183; F:GO:0036033; C:GO:0005634; C:GO:0005829	P:pollen tube guidance; F:mediator complex binding; C:nucleus; C:cytosol			IPR037502 (PANTHER)	P:GO:0010183; F:GO:0036033; C:GO:0005634; C:GO:0005829	P:pollen tube guidance; F:mediator complex binding; C:nucleus; C:cytosol
ZmB_v2_06100	chrB	112437853	112457106	729	Braker3		LC	22	Ankyrin repeat protein SKIP35					SIGNAL_PEPTIDE_C_REGION (PHOBIUS); NON_CYTOPLASMIC_DOMAIN (PHOBIUS); SIGNAL_PEPTIDE_N_REGION (PHOBIUS); SIGNAL_PEPTIDE (PHOBIUS); SIGNAL_PEPTIDE_H_REGION (PHOBIUS)	no GO terms	no GO terms
ZmB_v2_06110	chrB	112457159	112472412	1013	Braker3		LC	1	Ankyrin repeat protein SKIP35					G3DSA:3.90.226.10 (GENE3D); IPR000608 (PFAM); IPR033389 (PFAM); G3DSA:3.10.20.90 (GENE3D); IPR016135 (G3DSA:3.10.110.GENE3D); IPR044956 (PANTHER); NON_CYTOPLASMIC_DOMAIN (PHOBIUS); CYTOPLASMIC_DOMAIN (PHOBIUS); NON_CYTOPLASMIC_DOMAIN (PHOBIUS); TRANSMEMBRANE (PHOBIUS); TRANSMEMBRANE (PHOBIUS); IPR053793 (PROSITE_PROFILES); IPR036869 (SUPERFAMILY); IPR029045 (SUPERFAMILY); IPR016135 (SUPERFAMILY)	no GO terms	no GO terms
ZmB_v2_06120	chrB	112478824	112481902	417	Braker3		LC	6	Ankyrin repeat protein SKIP35					IPR044956 (PANTHER)	no GO terms	no GO terms
ZmB_v2_06130	chrB	112516373	112521546	156	Braker3		LC	1	DNA repair metallo-beta-lactamase family protein	P:GO:0006303; P:GO:0008380; P:GO:0015031; P:GO:0016192; P:GO:0036297; F:GO:0003684; F:GO:0003924; F:GO:0005525; F:GO:0035312; C:GO:0035145	P:double-strand break repair via nonhomologous end joining; P:RNA splicing; P:protein transport; P:vesicle-mediated transport; P:interstrand cross-link repair; F:damaged DNA binding; F:GTPase activity; F:GTP binding; F:5'-3' DNA exonuclease activity; C:exon-exon junction complex	EC:3.1.11; EC:3.1.15; EC:3.6.1.15	Acting on ester bonds; Acting on ester bonds; Nucleoside-triphosphate phosphatase	no IPS match	no IPS match	no IPS match
ZmB_v2_06140	chrB	112596111	112598154	349	Braker3		HC	1	P-loop containing nucleoside triphosphate hydrolase superfamily protein	F:GO:0003677; F:GO:0003723; F:GO:0004386; F:GO:0016787; F:GO:0030527; F:GO:0046982; C:GO:0000786; C:GO:0005634	F:DNA binding; F:RNA binding; F:helicase activity; F:hydrolase activity; F:structural constituent of chromatin; F:protein heterodimerization activity; C:nucleosome; C:nucleus	EC:3	Hydrolases	IPR041677 (PFAM); IPR027417 (G3DSA:3.40.50.GENE3D); IPR045055 (PANTHER); NON_CYTOPLASMIC_DOMAIN (PHOBIUS); CYTOPLASMIC_DOMAIN (PHOBIUS); TRANSMEMBRANE (PHOBIUS); IPR027417 (SUPERFAMILY)	F:GO:0004386	F:helicase activity
ZmB_v2_06150	chrB	112611248	112612231	261	transfered_v1		LC	9	Serine/threonine-protein kinase SAPK10	P:GO:0035556; F:GO:0004674; F:GO:0005524; C:GO:0005634	P:intracellular signal transduction; F:protein serine/threonine kinase activity; F:ATP binding; C:nucleus	EC:2.7.11.1	Non-specific serine/threonine protein kinase	IPR000719 (PFAM); G3DSA:1.10.510.10 (GENE3D); PTHR24346 (PANTHER); IPR000719 (PROSITE_PROFILES); IPR011009 (SUPERFAMILY)	P:GO:0006468; P:GO:0035556; F:GO:0004672; F:GO:0004674; F:GO:0005524; C:GO:0005737	P:protein phosphorylation; P:intracellular signal transduction; F:protein kinase activity; F:protein serine/threonine kinase activity; F:ATP binding; C:cytoplasm
ZmB_v2_06160	chrB	112631438	112641304	1074	Braker3		LC	54	Ribonuclease II chloroplastic/mitochondrial	P:GO:0006402; P:GO:0007017; F:GO:0000175; F:GO:0003723; C:GO:0000932	P:mRNA catabolic process; P:microtubule-based process; F:3'-5'-RNA exonuclease activity; F:RNA binding; C:P-body	EC:3.1.13; EC:3.1.15	Acting on ester bonds; Acting on ester bonds	no IPS match	no IPS match	no IPS match
ZmB_v2_06170	chrB	112706286	112708620	337	Braker3		LC	2	Probable thylakoidal processing peptidase 2, chloroplastic	P:GO:0006465; P:GO:0010027; F:GO:0004252; C:GO:0005886; C:GO:0009535	P:signal peptide processing; P:thylakoid membrane organization; F:serine-type endopeptidase activity; C:plasma membrane; C:chloroplast thylakoid membrane	EC:3.4.21	Acting on peptide bonds (peptidases)	IPR019533 (PFAM); G3DSA:2.10.109.10 (GENE3D); IPR000223 (PANTHER); NON_CYTOPLASMIC_DOMAIN (PHOBIUS); TRANSMEMBRANE (PHOBIUS); CYTOPLASMIC_DOMAIN (PHOBIUS); IPR019533 (CDD); IPR036286 (SUPERFAMILY)	P:GO:0006465; P:GO:0006508; P:GO:0010027; F:GO:0004252; F:GO:0008236; C:GO:0005886; C:GO:0009535; C:GO:0016020	P:signal peptide processing; P:proteolysis; P:thylakoid membrane organization; F:serine-type endopeptidase activity; F:serine-type peptidase activity; C:plasma membrane; C:chloroplast thylakoid membrane; C:membrane
ZmB_v2_06180	chrB	112755190	112756429	153	Braker3		LC	1	Probable thylakoidal processing peptidase 2, chloroplastic	P:GO:0006465; P:GO:0010027; F:GO:0004252; C:GO:0005886; C:GO:0009535	P:signal peptide processing; P:thylakoid membrane organization; F:serine-type endopeptidase activity; C:plasma membrane; C:chloroplast thylakoid membrane	EC:3.4.21	Acting on peptide bonds (peptidases)	IPR000223 (PRINTS); IPR019533 (PFAM); G3DSA:2.10.109.10 (GENE3D); IPR000223 (PANTHER); IPR019533 (CDD); IPR036286 (SUPERFAMILY)	P:GO:0006465; P:GO:0006508; P:GO:0010027; F:GO:0004252; F:GO:0008236; C:GO:0005886; C:GO:0009535; C:GO:0016020	P:signal peptide processing; P:proteolysis; P:thylakoid membrane organization; F:serine-type endopeptidase activity; F:serine-type peptidase activity; C:plasma membrane; C:chloroplast thylakoid membrane; C:membrane
ZmB_v2_06190	chrB	112780494	112781871	240	Braker3		LC	1	Probable thylakoidal processing peptidase 2, chloroplastic	P:GO:0006465; P:GO:0010027; F:GO:0004252; C:GO:0005886; C:GO:0009535	P:signal peptide processing; P:thylakoid membrane organization; F:serine-type endopeptidase activity; C:plasma membrane; C:chloroplast thylakoid membrane	EC:3.4.21	Acting on peptide bonds (peptidases)	IPR000223 (PRINTS); IPR019533 (PFAM); G3DSA:2.10.109.10 (GENE3D); IPR000223 (PANTHER); TRANSMEMBRANE (PHOBIUS); NON_CYTOPLASMIC_DOMAIN (PHOBIUS); CYTOPLASMIC_DOMAIN (PHOBIUS); IPR019533 (CDD); IPR036286 (SUPERFAMILY)	P:GO:0006465; P:GO:0006508; P:GO:0010027; F:GO:0004252; F:GO:0008236; C:GO:0005886; C:GO:0009535; C:GO:0016020	P:signal peptide processing; P:proteolysis; P:thylakoid membrane organization; F:serine-type endopeptidase activity; F:serine-type peptidase activity; C:plasma membrane; C:chloroplast thylakoid membrane; C:membrane
ZmB_v2_06200	chrB	112786704	112809005	360	Braker3		HC	1	Serine/threonine-protein kinase Aurora-3	P:GO:0007052; P:GO:0032465; F:GO:0004674; F:GO:0140996; C:GO:0005876; C:GO:0032133; C:GO:0051233	P:mitotic spindle organization; P:regulation of cytokinesis; F:protein serine/threonine kinase activity; F:histone H3 kinase activity; C:spindle microtubule; C:chromosome passenger complex; C:spindle midzone	EC:2.7.11.1	Non-specific serine/threonine protein kinase	G3DSA:3.30.200.20 (GENE3D); PIRSF000654 (PIRSF); G3DSA:1.10.510.10 (GENE3D); IPR000719 (PFAM); IPR030616 (PANTHER); IPR000719 (PROSITE_PROFILES); cd14007 (CDD); IPR011009 (SUPERFAMILY); IPR011009 (SUPERFAMILY)	P:GO:0006468; P:GO:0007052; P:GO:0032465; F:GO:0004672; F:GO:0005524; F:GO:0035174; C:GO:0005876; C:GO:0031616; C:GO:0032133; C:GO:0051233	P:protein phosphorylation; P:mitotic spindle organization; P:regulation of cytokinesis; F:protein kinase activity; F:ATP binding; F:obsolete histone serine kinase activity; C:spindle microtubule; C:spindle pole centrosome; C:chromosome passenger complex; C:spindle midzone
ZmB_v2_06210	chrB	112816980	112818053	130	Braker3		LC	1	Serine/threonine-protein kinase Aurora-3	P:GO:0006338; P:GO:0007052; P:GO:0016310; P:GO:0032465; F:GO:0005524; F:GO:0035175; F:GO:0044022; C:GO:0005634; C:GO:0005876; C:GO:0032133; C:GO:0051233	P:chromatin remodeling; P:mitotic spindle organization; P:phosphorylation; P:regulation of cytokinesis; F:ATP binding; F:histone H3S10 kinase activity; F:histone H3S28 kinase activity; C:nucleus; C:spindle microtubule; C:chromosome passenger complex; C:spindle midzone	EC:2.7.11.1	Non-specific serine/threonine protein kinase	G3DSA:1.10.510.10 (GENE3D); IPR000719 (PFAM); IPR030616 (PANTHER); IPR000719 (PROSITE_PROFILES); IPR011009 (SUPERFAMILY)	P:GO:0006468; P:GO:0007052; P:GO:0032465; F:GO:0004672; F:GO:0005524; F:GO:0035174; C:GO:0005876; C:GO:0031616; C:GO:0032133; C:GO:0051233	P:protein phosphorylation; P:mitotic spindle organization; P:regulation of cytokinesis; F:protein kinase activity; F:ATP binding; F:obsolete histone serine kinase activity; C:spindle microtubule; C:spindle pole centrosome; C:chromosome passenger complex; C:spindle midzone
ZmB_v2_06220	chrB	112855057	112876581	307	Braker3		HC	1	Serine/threonine-protein kinase Aurora-3	P:GO:0006338; P:GO:0007052; P:GO:0016310; P:GO:0032465; F:GO:0005524; F:GO:0035175; F:GO:0044022; C:GO:0005634; C:GO:0005876; C:GO:0032133; C:GO:0051233	P:chromatin remodeling; P:mitotic spindle organization; P:phosphorylation; P:regulation of cytokinesis; F:ATP binding; F:histone H3S10 kinase activity; F:histone H3S28 kinase activity; C:nucleus; C:spindle microtubule; C:chromosome passenger complex; C:spindle midzone	EC:2.7.11.1	Non-specific serine/threonine protein kinase	IPR000719 (SMART); G3DSA:1.10.510.10 (GENE3D); PIRSF000654 (PIRSF); G3DSA:3.30.200.20 (GENE3D); IPR000719 (PFAM); IPR030616 (PANTHER); IPR000719 (PROSITE_PROFILES); cd14007 (CDD); IPR011009 (SUPERFAMILY)	P:GO:0006468; P:GO:0007052; P:GO:0032465; F:GO:0004672; F:GO:0005524; F:GO:0035174; C:GO:0005876; C:GO:0031616; C:GO:0032133; C:GO:0051233	P:protein phosphorylation; P:mitotic spindle organization; P:regulation of cytokinesis; F:protein kinase activity; F:ATP binding; F:obsolete histone serine kinase activity; C:spindle microtubule; C:spindle pole centrosome; C:chromosome passenger complex; C:spindle midzone
ZmB_v2_06230	chrB	112952329	112952854	146	Braker3		HC	1	Serine/threonine-protein kinase Aurora-3	P:GO:0006338; P:GO:0007052; P:GO:0016310; P:GO:0032465; F:GO:0005524; F:GO:0035175; F:GO:0044022; C:GO:0005634; C:GO:0005876; C:GO:0016020; C:GO:0032133; C:GO:0051233	P:chromatin remodeling; P:mitotic spindle organization; P:phosphorylation; P:regulation of cytokinesis; F:ATP binding; F:histone H3S10 kinase activity; F:histone H3S28 kinase activity; C:nucleus; C:spindle microtubule; C:membrane; C:chromosome passenger complex; C:spindle midzone	EC:2.7.11.1	Non-specific serine/threonine protein kinase	IPR000719 (SMART); IPR000719 (PFAM); G3DSA:3.30.200.20 (GENE3D); IPR030616 (PANTHER); TRANSMEMBRANE (PHOBIUS); NON_CYTOPLASMIC_DOMAIN (PHOBIUS); CYTOPLASMIC_DOMAIN (PHOBIUS); IPR000719 (PROSITE_PROFILES); IPR011009 (SUPERFAMILY)	P:GO:0006468; P:GO:0007052; P:GO:0032465; F:GO:0004672; F:GO:0005524; F:GO:0035174; C:GO:0005876; C:GO:0031616; C:GO:0032133; C:GO:0051233	P:protein phosphorylation; P:mitotic spindle organization; P:regulation of cytokinesis; F:protein kinase activity; F:ATP binding; F:obsolete histone serine kinase activity; C:spindle microtubule; C:spindle pole centrosome; C:chromosome passenger complex; C:spindle midzone
ZmB_v2_06240	chrB	113081069	113089725	135	Braker3		LC	1	peptidase/ serine-type peptidase	P:GO:0006465; P:GO:0010027; F:GO:0004252; C:GO:0005886; C:GO:0009535	P:signal peptide processing; P:thylakoid membrane organization; F:serine-type endopeptidase activity; C:plasma membrane; C:chloroplast thylakoid membrane	EC:3.4.21	Acting on peptide bonds (peptidases)	IPR000223 (PRINTS); IPR019533 (PFAM); G3DSA:2.10.109.10 (GENE3D); IPR000223 (PANTHER); IPR019533 (CDD); IPR036286 (SUPERFAMILY)	P:GO:0006465; P:GO:0006508; P:GO:0010027; F:GO:0004252; F:GO:0008236; C:GO:0005886; C:GO:0009535; C:GO:0016020	P:signal peptide processing; P:proteolysis; P:thylakoid membrane organization; F:serine-type endopeptidase activity; F:serine-type peptidase activity; C:plasma membrane; C:chloroplast thylakoid membrane; C:membrane
ZmB_v2_06250	chrB	113122775	113123297	145	Braker3		HC	1	Serine/threonine-protein kinase Aurora-3	P:GO:0006338; P:GO:0007052; P:GO:0016310; P:GO:0032465; F:GO:0005524; F:GO:0035175; F:GO:0044022; C:GO:0005634; C:GO:0005876; C:GO:0016020; C:GO:0032133; C:GO:0051233	P:chromatin remodeling; P:mitotic spindle organization; P:phosphorylation; P:regulation of cytokinesis; F:ATP binding; F:histone H3S10 kinase activity; F:histone H3S28 kinase activity; C:nucleus; C:spindle microtubule; C:membrane; C:chromosome passenger complex; C:spindle midzone	EC:2.7.11.1	Non-specific serine/threonine protein kinase	IPR000719 (SMART); G3DSA:3.30.200.20 (GENE3D); IPR000719 (PFAM); IPR030616 (PANTHER); CYTOPLASMIC_DOMAIN (PHOBIUS); TRANSMEMBRANE (PHOBIUS); NON_CYTOPLASMIC_DOMAIN (PHOBIUS); IPR000719 (PROSITE_PROFILES); IPR011009 (SUPERFAMILY)	P:GO:0006468; P:GO:0007052; P:GO:0032465; F:GO:0004672; F:GO:0005524; F:GO:0035174; C:GO:0005876; C:GO:0031616; C:GO:0032133; C:GO:0051233	P:protein phosphorylation; P:mitotic spindle organization; P:regulation of cytokinesis; F:protein kinase activity; F:ATP binding; F:obsolete histone serine kinase activity; C:spindle microtubule; C:spindle pole centrosome; C:chromosome passenger complex; C:spindle midzone
ZmB_v2_06260	chrB	113238917	113240733	145	transfered_v1		LC	1	hypothetical protein ZEAMMB73_Zm00001d020254					no IPS match	no IPS match	no IPS match
ZmB_v2_06270	chrB	113238960	113240749	89	transfered_v1		LC	3	hypothetical protein ZEAMMB73_Zm00001d020254					no IPS match	no IPS match	no IPS match
ZmB_v2_06280	chrB	113506370	113506848	78	Braker3		LC	1	clathrin heavy chain 1	P:GO:0006886; P:GO:0006895; P:GO:0006898; F:GO:0003676; F:GO:0005198; F:GO:0032051; C:GO:0005829; C:GO:0009506; C:GO:0009507; C:GO:0030130; C:GO:0030132; C:GO:0030479; C:GO:0045334; C:GO:0071439	P:intracellular protein transport; P:Golgi to endosome transport; P:receptor-mediated endocytosis; F:nucleic acid binding; F:structural molecule activity; F:clathrin light chain binding; C:cytosol; C:plasmodesma; C:chloroplast; C:clathrin coat of trans-Golgi network vesicle; C:clathrin coat of coated pit; C:actin cortical patch; C:clathrin-coated endocytic vesicle; C:clathrin complex			IPR000547 (PFAM); IPR011990 (G3DSA:1.25.40.GENE3D); PTHR10292 (PANTHER); IPR000547 (PROSITE_PROFILES); IPR016024 (SUPERFAMILY)	P:GO:0006886; P:GO:0006898; P:GO:0016192; F:GO:0005515; F:GO:0032051; C:GO:0005794; C:GO:0005886; C:GO:0009506; C:GO:0009507; C:GO:0071439	P:intracellular protein transport; P:receptor-mediated endocytosis; P:vesicle-mediated transport; F:protein binding; F:clathrin light chain binding; C:Golgi apparatus; C:plasma membrane; C:plasmodesma; C:chloroplast; C:clathrin complex
ZmB_v2_06290	chrB	113527684	113533872	539	Braker3		LC	1	Putative homeodomain-like transcription factor superfamily protein	P:GO:0006357; P:GO:0016567; P:GO:0018279; P:GO:0045814; F:GO:0000981; F:GO:0003677; F:GO:0003682; F:GO:0046872; F:GO:0061630; C:GO:0005634; C:GO:0008250	P:regulation of transcription by RNA polymerase II; P:protein ubiquitination; P:protein N-linked glycosylation via asparagine; P:negative regulation of gene expression, epigenetic; F:DNA-binding transcription factor activity, RNA polymerase II-specific; F:DNA binding; F:chromatin binding; F:metal ion binding; F:ubiquitin protein ligase activity; C:nucleus; C:oligosaccharyltransferase complex	EC:2.3.2	Acyltransferases	IPR001356 (SMART); IPR001356 (PFAM); G3DSA:1.10.10.60 (GENE3D); PTHR12628 (PANTHER); IPR001356 (PROSITE_PROFILES); IPR001356 (CDD); IPR009057 (SUPERFAMILY)	P:GO:0006325; P:GO:0006355; F:GO:0003677; F:GO:0003682; C:GO:0005634	P:chromatin organization; P:regulation of DNA-templated transcription; F:DNA binding; F:chromatin binding; C:nucleus
ZmB_v2_06300	chrB	113534568	113537547	299	Braker3		LC	1	beta-glucuronosyltransferase GlcAT14A	F:GO:0015020; C:GO:0016020	F:glucuronosyltransferase activity; C:membrane	EC:2.4.1.17	Glucuronosyltransferase	IPR013763 (SMART); G3DSA:1.10.472.10 (GENE3D); G3DSA:1.10.472.10 (GENE3D); IPR003406 (PFAM); IPR006671 (PFAM); IPR044610 (PANTHER); IPR036915 (SUPERFAMILY)	F:GO:0015020; F:GO:0016757; C:GO:0016020	F:glucuronosyltransferase activity; F:glycosyltransferase activity; C:membrane
ZmB_v2_06310	chrB	113559792	113565323	383	Braker3		LC	1	Calcineurin-like metallo-phosphoesterase superfamily protein	F:GO:0017018	F:myosin phosphatase activity	EC:3.1.3.16	Protein-serine/threonine phosphatase	TRANSMEMBRANE (PHOBIUS); NON_CYTOPLASMIC_DOMAIN (PHOBIUS); CYTOPLASMIC_DOMAIN (PHOBIUS)	no GO terms	no GO terms
ZmB_v2_06320	chrB	113656698	113660211	267	Braker3		HC	1	probable serine acetyltransferase 5	P:GO:0006535; F:GO:0009001; C:GO:0005829	P:cysteine biosynthetic process from serine; F:serine O-acetyltransferase activity; C:cytosol	EC:2.3.1.30	Serine O-acetyltransferase	IPR010493 (SMART); IPR005881 (PIRSF); G3DSA:2.160.10.10 (GENE3D); IPR042122 (G3DSA:1.10.3130.GENE3D); IPR010493 (PFAM); IPR001451 (PFAM); PTHR42811 (PANTHER); IPR045304 (CDD); IPR011004 (SUPERFAMILY)	P:GO:0006535; F:GO:0009001; C:GO:0005737; C:GO:0005829	P:cysteine biosynthetic process from serine; F:serine O-acetyltransferase activity; C:cytoplasm; C:cytosol
ZmB_v2_06330	chrB	113695762	113707116	447	Braker3		LC	1	putative uridine nucleosidase 2	P:GO:0006139; F:GO:0016799	P:nucleobase-containing compound metabolic process; F:hydrolase activity, hydrolyzing N-glycosyl compounds			PTHR37241 (PANTHER); SIGNAL_PEPTIDE_H_REGION (PHOBIUS); SIGNAL_PEPTIDE_C_REGION (PHOBIUS); SIGNAL_PEPTIDE (PHOBIUS); NON_CYTOPLASMIC_DOMAIN (PHOBIUS); SIGNAL_PEPTIDE_N_REGION (PHOBIUS)	no GO terms	no GO terms
ZmB_v2_06340	chrB	113933874	113938201	338	Braker3		LC	12	tetratricopeptide repeat protein SKI3 isoform X2	P:GO:0010496; P:GO:0016180; P:GO:0016441; P:GO:0070478; P:GO:1904278; F:GO:0046872; C:GO:0005768; C:GO:0016020; C:GO:0032039; C:GO:0055087	P:intercellular transport; P:snRNA processing; P:post-transcriptional gene silencing; P:nuclear-transcribed mRNA catabolic process, 3'-5' exonucleolytic nonsense-mediated decay; P:positive regulation of wax biosynthetic process; F:metal ion binding; C:endosome; C:membrane; C:integrator complex; C:Ski complex			no IPS match	no IPS match	no IPS match
ZmB_v2_06350	chrB	114172823	114176928	431	Braker3		LC	1	putative clathrin assembly protein At2g25430	P:GO:0006900; P:GO:0048268; P:GO:0072583; F:GO:0000149; F:GO:0005545; F:GO:0005546; F:GO:0032050; C:GO:0005794; C:GO:0005905; C:GO:0030136	P:vesicle budding from membrane; P:clathrin coat assembly; P:clathrin-dependent endocytosis; F:SNARE binding; F:1-phosphatidylinositol binding; F:phosphatidylinositol-4,5-bisphosphate binding; F:clathrin heavy chain binding; C:Golgi apparatus; C:clathrin-coated pit; C:clathrin-coated vesicle			no IPS match	no IPS match	no IPS match
ZmB_v2_06360	chrB	114475002	114484694	439	Braker3		HC	1	RNA polymerase2	P:GO:0000160; P:GO:0006355; P:GO:0006390; F:GO:0003677; F:GO:0003700; F:GO:0003899; C:GO:0005634; C:GO:0034245	P:phosphorelay signal transduction system; P:regulation of DNA-templated transcription; P:mitochondrial transcription; F:DNA binding; F:DNA-binding transcription factor activity; F:DNA-directed 5'-3' RNA polymerase activity; C:nucleus; C:mitochondrial DNA-directed RNA polymerase complex	EC:2.7.7.6	DNA-directed RNA polymerase	IPR046950 (PFAM); G3DSA:1.10.150.20 (GENE3D); G3DSA:1.10.287.280 (GENE3D); IPR002092 (PANTHER); IPR043502 (SUPERFAMILY); IPR043502 (SUPERFAMILY)	P:GO:0006351; P:GO:0006390; F:GO:0003677; F:GO:0003899; C:GO:0034245	P:DNA-templated transcription; P:mitochondrial transcription; F:DNA binding; F:DNA-directed 5'-3' RNA polymerase activity; C:mitochondrial DNA-directed RNA polymerase complex
ZmB_v2_06370	chrB	114520760	114522083	358	transfered_v1		LC	1	RMUA	P:GO:0006313; F:GO:0003677; F:GO:0004803; F:GO:0008270	P:DNA transposition; F:DNA binding; F:transposase activity; F:zinc ion binding			IPR004332 (PFAM); PTHR31973 (PANTHER)	no GO terms	no GO terms
ZmB_v2_06380	chrB	114527882	114529059	179	transfered_v1		LC	0	uncharacterized protein LOC103651869					no IPS match	no IPS match	no IPS match
ZmB_v2_06390	chrB	114562280	114564266	522	Braker3		LC	13	Bzip transcription factor-like					IPR006867 (PFAM); PTHR21450 (PANTHER)	no GO terms	no GO terms
ZmB_v2_06400	chrB	114613872	114619606	594	Braker3		LC	12	aspartyl protease family protein 1	P:GO:0006508; F:GO:0004190; C:GO:0005737	P:proteolysis; F:aspartic-type endopeptidase activity; C:cytoplasm	EC:3.4.23	Acting on peptide bonds (peptidases)	IPR051494 (PANTHER)	C:GO:0005737	C:cytoplasm
ZmB_v2_06410	chrB	115140289	115141903	369	Braker3		HC	1	F-box protein At5g49610-like					PTHR35546 (PANTHER)	no GO terms	no GO terms
ZmB_v2_06420	chrB	115151284	115154795	649	transfered_v1		LC	20	uncharacterized protein LOC103628548 isoform X6					no IPS match	no IPS match	no IPS match
ZmB_v2_06430	chrB	115452063	115459947	1476	Braker3	modified_v1	HC	1	regulator of nonsense transcripts 1-like	F:GO:0004386	F:helicase activity			IPR027417 (G3DSA:3.40.50.GENE3D); IPR041677 (PFAM); IPR041679 (PFAM); IPR027417 (G3DSA:3.40.50.GENE3D); IPR045055 (PANTHER); IPR047187 (CDD); IPR027417 (SUPERFAMILY)	F:GO:0004386	F:helicase activity
ZmB_v2_06440	chrB	115540909	115541419	120	Braker3		LC	1	B3 domain-containing protein Os02g0598200-like	F:GO:0003677	F:DNA binding			IPR015300 (G3DSA:2.40.330.GENE3D); IPR015300 (SUPERFAMILY)	no GO terms	no GO terms
ZmB_v2_06450	chrB	115676848	115679569	658	Braker3		HC	1	DUF724 domain-containing protein 3-like					IPR014002 (SMART); IPR007930 (PFAM); IPR008395 (PFAM); PTHR31917 (PANTHER)	no GO terms	no GO terms
ZmB_v2_06460	chrB	115693409	115698198	132	Braker3		LC	1	E3 ubiquitin-protein ligase At4g11680	C:GO:0016020	C:membrane			no IPS match	no IPS match	no IPS match
ZmB_v2_06470	chrB	115763540	115769313	382	Braker3		LC	12	60S ribosomal protein L11	P:GO:0006412; P:GO:0016567; P:GO:0051085; P:GO:0071218; F:GO:0003723; F:GO:0003735; F:GO:0004842; F:GO:0030544; C:GO:0005789; C:GO:0009507; C:GO:0022625	P:translation; P:protein ubiquitination; P:chaperone cofactor-dependent protein refolding; P:cellular response to misfolded protein; F:RNA binding; F:structural constituent of ribosome; F:ubiquitin-protein transferase activity; F:Hsp70 protein binding; C:endoplasmic reticulum membrane; C:chloroplast; C:cytosolic large ribosomal subunit	EC:2.3.2	Acyltransferases	PTHR31033 (PANTHER)	C:GO:0009507	C:chloroplast
ZmB_v2_06480	chrB	115949515	115957385	438	Braker3		LC	12	Putative acyl-CoA oxidase family protein	P:GO:0006355; P:GO:0033540; P:GO:0055088; F:GO:0005504; F:GO:0016402; F:GO:0071949; C:GO:0005634; C:GO:0005777	P:regulation of DNA-templated transcription; P:fatty acid beta-oxidation using acyl-CoA oxidase; P:lipid homeostasis; F:fatty acid binding; F:pristanoyl-CoA oxidase activity; F:FAD binding; C:nucleus; C:peroxisome	EC:1.3.3.6	Acyl-CoA oxidase	G3DSA:1.20.140.10 (GENE3D); IPR036250 (SUPERFAMILY)	F:GO:0016627	F:oxidoreductase activity, acting on the CH-CH group of donors
ZmB_v2_06490	chrB	116223264	116240406	1151	Braker3		LC	29	putative pol protein	P:GO:0006278; P:GO:0015074; F:GO:0003676; F:GO:0003964; F:GO:0008270	P:RNA-templated DNA biosynthetic process; P:DNA integration; F:nucleic acid binding; F:RNA-directed DNA polymerase activity; F:zinc ion binding	EC:2.7.7.49	RNA-directed DNA polymerase	IPR002453 (PRINTS); IPR001878 (SMART); IPR036525 (G3DSA:3.40.50.GENE3D); IPR018316 (PFAM); IPR001878 (PFAM); G3DSA:4.10.60.10 (GENE3D); IPR037103 (G3DSA:3.30.1330.GENE3D); PF22936 (PFAM); IPR001584 (PFAM); IPR036397 (G3DSA:3.30.420.GENE3D); PTHR42648 (PANTHER); CYTOPLASMIC_DOMAIN (PHOBIUS); TRANSMEMBRANE (PHOBIUS); NON_CYTOPLASMIC_DOMAIN (PHOBIUS); TRANSMEMBRANE (PHOBIUS); NON_CYTOPLASMIC_DOMAIN …	P:GO:0007017; P:GO:0015074; F:GO:0003676; F:GO:0003924; F:GO:0005200; F:GO:0005525; F:GO:0008270; C:GO:0005874	P:microtubule-based process; P:DNA integration; F:nucleic acid binding; F:GTPase activity; F:structural constituent of cytoskeleton; F:GTP binding; F:zinc ion binding; C:microtubule
ZmB_v2_06500	chrB	116276668	116283919	165	transfered_v1		LC	1	3-hydroxy-3-methylglutaryl-coenzyme A reductase 2	P:GO:0000302; P:GO:0006887; P:GO:0008299; P:GO:0009734; P:GO:0015936; P:GO:0016126; P:GO:0034599; P:GO:0036444; P:GO:0042744; P:GO:0051560; P:GO:0098869; F:GO:0004420; F:GO:0005262; F:GO:0005524; F:GO:0005546; F:GO:0015292; F:GO:0016688; F:GO:0016887; F:GO:0017025; F:GO:0020037; C:GO:0000145; C:GO:0005634; C:GO:0005778; C:GO:0005789; C:GO:0009507; C:GO:1990246	P:response to reactive oxygen species; P:exocytosis; P:isoprenoid biosynthetic process; P:auxin-activated signaling pathway; P:coenzyme A metabolic process; P:sterol biosynthetic process; P:cellular response to oxidative stress; P:calcium import into the mitochondrion; P:hydrogen peroxide catabolic process; P:mitochondrial calcium ion homeostasis; P:cellular oxidant detoxification; F:hydroxymethy…	EC:1.1.1.34; EC:3.6.1.15; EC:1.11.1.11	Hydroxymethylglutaryl-CoA reductase (NADPH); Nucleoside-triphosphate phosphatase; L-ascorbate peroxidase	IPR002202 (PFAM); IPR009023 (G3DSA:3.30.70.GENE3D); IPR002202 (PANTHER); IPR002202 (PROSITE_PROFILES); IPR009023 (SUPERFAMILY)	P:GO:0008299; P:GO:0015936; P:GO:0016126; F:GO:0004420; C:GO:0005778; C:GO:0005789	P:isoprenoid biosynthetic process; P:coenzyme A metabolic process; P:sterol biosynthetic process; F:hydroxymethylglutaryl-CoA reductase (NADPH) activity; C:peroxisomal membrane; C:endoplasmic reticulum membrane
ZmB_v2_06510	chrB	116439919	116446311	499	Braker3		LC	23	hypothetical protein Zm00014a_017794	P:GO:0000723; P:GO:0006281; P:GO:0006310; P:GO:0006508; P:GO:0009969; P:GO:0016926; P:GO:0032508; F:GO:0003678; F:GO:0005524; F:GO:0008417; F:GO:0016929; C:GO:0005634; C:GO:0016020	P:telomere maintenance; P:DNA repair; P:DNA recombination; P:proteolysis; P:xyloglucan biosynthetic process; P:protein desumoylation; P:DNA duplex unwinding; F:DNA helicase activity; F:ATP binding; F:fucosyltransferase activity; F:deSUMOylase activity; C:nucleus; C:membrane	EC:3.4; EC:2.4.1	Acting on peptide bonds (peptidases); Glycosyltransferases	CYTOPLASMIC_DOMAIN (PHOBIUS); TRANSMEMBRANE (PHOBIUS); NON_CYTOPLASMIC_DOMAIN (PHOBIUS)	no GO terms	no GO terms
ZmB_v2_06520	chrB	116493150	116494521	289	transfered_v1		LC	4	oligomeric Golgi complex component-related protein	P:GO:0000226; P:GO:0000278; P:GO:0006891; P:GO:0007030; P:GO:0009860; P:GO:0032258; F:GO:0005200; F:GO:0005525; F:GO:0042803; C:GO:0000139; C:GO:0005874; C:GO:0017119	P:microtubule cytoskeleton organization; P:mitotic cell cycle; P:intra-Golgi vesicle-mediated transport; P:Golgi organization; P:pollen tube growth; P:cytoplasm to vacuole targeting by the Cvt pathway; F:structural constituent of cytoskeleton; F:GTP binding; F:protein homodimerization activity; C:Golgi membrane; C:microtubule; C:Golgi transport complex			no IPS match	no IPS match	no IPS match
ZmB_v2_06530	chrB	116496231	116506324	132	transfered_v1		LC	5	Protein SPIRRIG					no IPS match	no IPS match	no IPS match
ZmB_v2_06540	chrB	116515365	116517509	212	transfered_v1		LC	5	AP2-EREBP transcription factor	P:GO:0006355; P:GO:0009873; F:GO:0003677; F:GO:0003700; C:GO:0005634	P:regulation of DNA-templated transcription; P:ethylene-activated signaling pathway; F:DNA binding; F:DNA-binding transcription factor activity; C:nucleus			no IPS match	no IPS match	no IPS match
ZmB_v2_06550	chrB	116621304	116621750	113	Braker3		LC	1	UDP glucosyltransferase-1	F:GO:0035251	F:UDP-glucosyltransferase activity	EC:2.4.1	Glycosyltransferases	G3DSA:3.40.50.2000 (GENE3D); SSF53756 (SUPERFAMILY)	no GO terms	no GO terms
ZmB_v2_06560	scaffold_0001	613937	615752	143	Braker3		HC	1	Sister chromatid cohesion protein PDS5 B-B	P:GO:0006281; P:GO:0007064; P:GO:0035825; P:GO:0051301; C:GO:0000785; C:GO:0005634	P:DNA repair; P:mitotic sister chromatid cohesion; P:homologous recombination; P:cell division; C:chromatin; C:nucleus			PF20168 (PFAM); IPR039776 (PANTHER)	P:GO:0006281; P:GO:0007064; C:GO:0000785; C:GO:0005634	P:DNA repair; P:mitotic sister chromatid cohesion; C:chromatin; C:nucleus
ZmB_v2_06570	scaffold_0001	707896	713863	332	Braker3		LC	16	alpha/beta-Hydrolases superfamily protein	F:GO:0016787	F:hydrolase activity	EC:3	Hydrolases	SIGNAL_PEPTIDE_N_REGION (PHOBIUS); NON_CYTOPLASMIC_DOMAIN (PHOBIUS); SIGNAL_PEPTIDE_C_REGION (PHOBIUS); SIGNAL_PEPTIDE (PHOBIUS); SIGNAL_PEPTIDE_H_REGION (PHOBIUS)	no GO terms	no GO terms
ZmB_v2_06580	scaffold_0001	853880	859134	560	Braker3		LC	1	transcription regulator	P:GO:0000288; P:GO:0017148; F:GO:0060090; C:GO:0000932; C:GO:0005634; C:GO:0030015	P:nuclear-transcribed mRNA catabolic process, deadenylation-dependent decay; P:negative regulation of translation; F:molecular adaptor activity; C:P-body; C:nucleus; C:CCR4-NOT core complex			IPR005824 (SMART); G3DSA:1.25.40.180 (GENE3D); G3DSA:1.25.40.180 (GENE3D); IPR024557 (PFAM); IPR032191 (PFAM); IPR014722 (G3DSA:2.30.30.GENE3D); IPR040398 (PANTHER); TRANSMEMBRANE (PHOBIUS); NON_CYTOPLASMIC_DOMAIN (PHOBIUS); TRANSMEMBRANE (PHOBIUS); CYTOPLASMIC_DOMAIN (PHOBIUS); NON_CYTOPLASMIC_DOMAIN (PHOBIUS); IPR041982 (CDD)	P:GO:0000288; P:GO:0017148; F:GO:0060090; C:GO:0000932; C:GO:0030015	P:nuclear-transcribed mRNA catabolic process, deadenylation-dependent decay; P:negative regulation of translation; F:molecular adaptor activity; C:P-body; C:CCR4-NOT core complex
ZmB_v2_06590	scaffold_0001	1055620	1062332	175	Braker3		HC	1	Mechanosensitive ion channel protein 6	P:GO:0006820; P:GO:0034220; F:GO:0008381; C:GO:0005886	P:monoatomic anion transport; P:monoatomic ion transmembrane transport; F:mechanosensitive monoatomic ion channel activity; C:plasma membrane			IPR016688 (PANTHER)	P:GO:0006820; F:GO:0008381; C:GO:0005886	P:monoatomic anion transport; F:mechanosensitive monoatomic ion channel activity; C:plasma membrane
ZmB_v2_06600	scaffold_0001	1268963	1269545	75	transfered_v1		LC	1	---NA---					SIGNAL_PEPTIDE_H_REGION (PHOBIUS); NON_CYTOPLASMIC_DOMAIN (PHOBIUS); SIGNAL_PEPTIDE (PHOBIUS); SIGNAL_PEPTIDE_N_REGION (PHOBIUS); SIGNAL_PEPTIDE_C_REGION (PHOBIUS)	no GO terms	no GO terms
ZmB_v2_06610	scaffold_0002	1565154	1571133	237	Braker3		LC	1	Sucrose nonfermenting 4-like protein	C:GO:0009507	C:chloroplast			IPR046342 (G3DSA:3.10.580.GENE3D); IPR050511 (PANTHER); IPR000644 (PROSITE_PROFILES); IPR046342 (SUPERFAMILY)	no GO terms	no GO terms
ZmB_v2_06620	scaffold_0002	1573917	1575207	162	transfered_v1		HC	1	RING/U-box superfamily protein	F:GO:0004497; F:GO:0005506; F:GO:0016705; F:GO:0020037	F:monooxygenase activity; F:iron ion binding; F:oxidoreductase activity, acting on paired donors, with incorporation or reduction of molecular oxygen; F:heme binding	EC:1.14	Acting on paired donors, with incorporation or reduction of molecular oxygen. The oxygen incorporated need not be derived from O(2)	no IPS match	no IPS match	no IPS match
ZmB_v2_06630	scaffold_0003	231128	232933	91	Braker3		LC	1	---NA---					no IPS match	no IPS match	no IPS match
ZmB_v2_06640	scaffold_0003	253381	253746	122	Braker3		LC	1	teosinte branched1 protein	P:GO:0006355; P:GO:2000032; F:GO:0003700; F:GO:0043565; C:GO:0005634	P:regulation of DNA-templated transcription; P:regulation of secondary shoot formation; F:DNA-binding transcription factor activity; F:sequence-specific DNA binding; C:nucleus			IPR017887 (PFAM); IPR005333 (PANTHER); IPR017887 (PROSITE_PROFILES)	P:GO:2000032; F:GO:0003700; F:GO:0043565; C:GO:0005634	P:regulation of secondary shoot formation; F:DNA-binding transcription factor activity; F:sequence-specific DNA binding; C:nucleus
ZmB_v2_06650	scaffold_0003	253788	255506	154	Braker3		LC	1	Chaperone protein dnaJ 6	C:GO:0005783	C:endoplasmic reticulum			IPR001623 (PRINTS); IPR001623 (SMART); IPR001623 (PFAM); IPR036869 (G3DSA:1.10.287.GENE3D); IPR042977 (PANTHER); IPR001623 (PROSITE_PROFILES); IPR001623 (CDD); IPR036869 (SUPERFAMILY)	no GO terms	no GO terms
ZmB_v2_06660	scaffold_0003	257243	267287	267	Braker3		LC	1	Sphingoid long-chain bases kinase 1	P:GO:0046512; F:GO:0005524; F:GO:0017050; C:GO:0005737; C:GO:0016020; C:GO:0043231	P:sphingosine biosynthetic process; F:ATP binding; F:D-erythro-sphingosine kinase activity; C:cytoplasm; C:membrane; C:intracellular membrane-bounded organelle	EC:2.7.1.91	Sphingosine kinase	IPR029055 (G3DSA:3.60.20.GENE3D); IPR001353 (PFAM); IPR029055 (SUPERFAMILY)	P:GO:0051603; C:GO:0005839	P:proteolysis involved in protein catabolic process; C:proteasome core complex
ZmB_v2_06670	scaffold_0003	972750	977469	244	Braker3		LC	1	hypothetical protein ZEAMMB73_Zm00001d016921					no IPS match	no IPS match	no IPS match
ZmB_v2_06680	scaffold_0003	1191235	1193860	137	Braker3		LC	1	hypothetical protein ZEAMMB73_Zm00001d016921					no IPS match	no IPS match	no IPS match
ZmB_v2_06690	scaffold_0003	1439383	1439807	131	Braker3		HC	1	Tubulin beta-6 chain	P:GO:0000226; P:GO:0000278; F:GO:0003924; F:GO:0005200; F:GO:0005525; C:GO:0005737; C:GO:0005874	P:microtubule cytoskeleton organization; P:mitotic cell cycle; F:GTPase activity; F:structural constituent of cytoskeleton; F:GTP binding; C:cytoplasm; C:microtubule	EC:3.6.1.15	Nucleoside-triphosphate phosphatase	IPR002453 (PRINTS); IPR023123 (G3DSA:1.10.287.GENE3D); IPR037103 (G3DSA:3.30.1330.GENE3D); IPR018316 (PFAM); IPR000217 (PANTHER); IPR008280 (SUPERFAMILY)	P:GO:0000226; P:GO:0000278; P:GO:0007017; F:GO:0003924; F:GO:0005200; F:GO:0005525; C:GO:0005737; C:GO:0005874	P:microtubule cytoskeleton organization; P:mitotic cell cycle; P:microtubule-based process; F:GTPase activity; F:structural constituent of cytoskeleton; F:GTP binding; C:cytoplasm; C:microtubule
ZmB_v2_06700	scaffold_0003	1480338	1484406	460	Braker3		LC	1	SBP-transcription factor16	P:GO:0007035; P:GO:1902600; F:GO:0003677; F:GO:0046872; F:GO:0046961; C:GO:0005634; C:GO:0016020	P:vacuolar acidification; P:proton transmembrane transport; F:DNA binding; F:metal ion binding; F:proton-transporting ATPase activity, rotational mechanism; C:nucleus; C:membrane	EC:7.2.2	Catalysing the translocation of inorganic cations	IPR000547 (SMART); IPR000547 (PFAM); PTHR10292 (PANTHER); NON_CYTOPLASMIC_DOMAIN (PHOBIUS); TRANSMEMBRANE (PHOBIUS); CYTOPLASMIC_DOMAIN (PHOBIUS); IPR000547 (PROSITE_PROFILES); IPR016024 (SUPERFAMILY)	P:GO:0006886; P:GO:0006898; P:GO:0016192; F:GO:0032051; C:GO:0005794; C:GO:0005886; C:GO:0009506; C:GO:0009507; C:GO:0071439	P:intracellular protein transport; P:receptor-mediated endocytosis; P:vesicle-mediated transport; F:clathrin light chain binding; C:Golgi apparatus; C:plasma membrane; C:plasmodesma; C:chloroplast; C:clathrin complex
ZmB_v2_06710	scaffold_0003	1485472	1489094	278	transfered_v1		HC	1	hypothetical protein ZEAMMB73_Zm00001d043635	P:GO:0000724; P:GO:0006289; P:GO:0007004; P:GO:0051321; F:GO:0003684; F:GO:0043047; C:GO:0005662	P:double-strand break repair via homologous recombination; P:nucleotide-excision repair; P:telomere maintenance via telomerase; P:meiotic cell cycle; F:damaged DNA binding; F:single-stranded telomeric DNA binding; C:DNA replication factor A complex			IPR012340 (G3DSA:2.40.50.GENE3D); PTHR48299 (PANTHER); SIGNAL_PEPTIDE_H_REGION (PHOBIUS); SIGNAL_PEPTIDE (PHOBIUS); SIGNAL_PEPTIDE_C_REGION (PHOBIUS); NON_CYTOPLASMIC_DOMAIN (PHOBIUS); SIGNAL_PEPTIDE_N_REGION (PHOBIUS)	no GO terms	no GO terms
ZmB_v2_06720	scaffold_0003	1577881	1579828	83	Braker3		HC	1	F-box/kelch-repeat protein SKIP4	F:GO:0061630	F:ubiquitin protein ligase activity	EC:2.3.2	Acyltransferases	no IPS match	no IPS match	no IPS match
ZmB_v2_06730	scaffold_0004	413425	417933	738	Braker3		LC	44	hypothetical protein ZEAMMB73_Zm00001d030666	C:GO:0000178; C:GO:0005634	C:exosome (RNase complex); C:nucleus			no IPS match	no IPS match	no IPS match
ZmB_v2_06740	scaffold_0005	614381	628703	618	Braker3		LC	1	Guanine nucleotide exchange factor SPIKE 1	P:GO:0006508; P:GO:0007264; P:GO:0009143; P:GO:0009969; P:GO:0016926; P:GO:0042546; F:GO:0005085; F:GO:0008107; F:GO:0016929; F:GO:0047429; C:GO:0005634; C:GO:0005794; C:GO:0016020	P:proteolysis; P:small GTPase-mediated signal transduction; P:nucleoside triphosphate catabolic process; P:xyloglucan biosynthetic process; P:protein desumoylation; P:cell wall biogenesis; F:guanyl-nucleotide exchange factor activity; F:galactoside 2-alpha-L-fucosyltransferase activity; F:deSUMOylase activity; F:nucleoside triphosphate diphosphatase activity; C:nucleus; C:Golgi apparatus; C:membr…	EC:2.4.1.69; EC:3.4; EC:3.6.1.9	Type 1 galactoside alpha-(1,2)-fucosyltransferase; Acting on peptide bonds (peptidases); Nucleotide diphosphatase	IPR018616 (PFAM); G3DSA:3.40.395.10 (GENE3D); IPR018616 (PANTHER); TRANSMEMBRANE (PHOBIUS); NON_CYTOPLASMIC_DOMAIN (PHOBIUS); CYTOPLASMIC_DOMAIN (PHOBIUS); IPR038765 (SUPERFAMILY)	no GO terms	no GO terms
ZmB_v2_06750	scaffold_0008	70999	91138	202	Braker3		HC	1	Phenylalanine ammonia-lyase	P:GO:0006559; P:GO:0006886; P:GO:0009800; P:GO:0016192; F:GO:0045548; C:GO:0030117	P:L-phenylalanine catabolic process; P:intracellular protein transport; P:cinnamic acid biosynthetic process; P:vesicle-mediated transport; F:phenylalanine ammonia-lyase activity; C:membrane coat	EC:4.3.1.24; EC:4.3.1.25	Phenylalanine ammonia-lyase; Phenylalanine/tyrosine ammonia-lyase	IPR001106 (PFAM); G3DSA:1.20.200.10 (GENE3D); IPR001106 (PANTHER); IPR008948 (SUPERFAMILY)	F:GO:0003824; F:GO:0016841	F:catalytic activity; F:ammonia-lyase activity
ZmB_v2_06760	scaffold_0008	162258	188758	641	transfered_v1		LC	22	putative ubiquitin-like-specific protease 1B	P:GO:0000103; P:GO:0006508; P:GO:0009969; P:GO:0016480; P:GO:0016926; P:GO:0019464; P:GO:0042546; F:GO:0004020; F:GO:0005524; F:GO:0008107; F:GO:0016929; C:GO:0005634; C:GO:0005739; C:GO:0005794; C:GO:0005960; C:GO:0016020	P:sulfate assimilation; P:proteolysis; P:xyloglucan biosynthetic process; P:negative regulation of transcription by RNA polymerase III; P:protein desumoylation; P:glycine decarboxylation via glycine cleavage system; P:cell wall biogenesis; F:adenylylsulfate kinase activity; F:ATP binding; F:galactoside 2-alpha-L-fucosyltransferase activity; F:deSUMOylase activity; C:nucleus; C:mitochondrion; C:Go…	EC:2.4.1.69; EC:3.4; EC:2.7.1.25	Type 1 galactoside alpha-(1,2)-fucosyltransferase; Acting on peptide bonds (peptidases); Adenylyl-sulfate kinase	PTHR45786 (PANTHER)	no GO terms	no GO terms
ZmB_v2_06770	scaffold_0008	191102	192170	101	transfered_v1		LC	1	uncharacterized protein LOC103648361	P:GO:0010496; P:GO:0016180; F:GO:0046872; C:GO:0005768; C:GO:0016020; C:GO:0032039	P:intercellular transport; P:snRNA processing; F:metal ion binding; C:endosome; C:membrane; C:integrator complex			SIGNAL_PEPTIDE (PHOBIUS); NON_CYTOPLASMIC_DOMAIN (PHOBIUS); SIGNAL_PEPTIDE_H_REGION (PHOBIUS); CYTOPLASMIC_DOMAIN (PHOBIUS); TRANSMEMBRANE (PHOBIUS); SIGNAL_PEPTIDE_C_REGION (PHOBIUS); SIGNAL_PEPTIDE_N_REGION (PHOBIUS)	no GO terms	no GO terms
ZmB_v2_06780	scaffold_0008	314575	322311	110	Braker3		LC	1	calcium-dependent protein kinase 13	P:GO:0009793; P:GO:0035556; P:GO:0051603; F:GO:0004197; F:GO:0004683; F:GO:0005509; F:GO:0005516; F:GO:0005524; F:GO:0009931; C:GO:0005615; C:GO:0005634; C:GO:0005764; C:GO:0005886	P:embryo development ending in seed dormancy; P:intracellular signal transduction; P:proteolysis involved in protein catabolic process; F:cysteine-type endopeptidase activity; F:calmodulin-dependent protein kinase activity; F:calcium ion binding; F:calmodulin binding; F:ATP binding; F:calcium-dependent protein serine/threonine kinase activity; C:extracellular space; C:nucleus; C:lysosome; C:plasm…	EC:3.4.22; EC:2.7.11.17	Acting on peptide bonds (peptidases); Calcium/calmodulin-dependent protein kinase	G3DSA:1.10.510.10 (GENE3D); IPR000719 (PFAM); IPR050205 (PANTHER); IPR000719 (PROSITE_PROFILES); IPR011009 (SUPERFAMILY)	P:GO:0006468; P:GO:0018105; P:GO:0035556; P:GO:0046777; F:GO:0004672; F:GO:0004683; F:GO:0005516; F:GO:0005524; F:GO:0009931; C:GO:0005634; C:GO:0005737; C:GO:0005886	P:protein phosphorylation; P:peptidyl-serine phosphorylation; P:intracellular signal transduction; P:protein autophosphorylation; F:protein kinase activity; F:calmodulin-dependent protein kinase activity; F:calmodulin binding; F:ATP binding; F:calcium-dependent protein serine/threonine kinase activity; C:nucleus; C:cytoplasm; C:plasma membrane
ZmB_v2_06790	scaffold_0009	381639	383572	88	Braker3		LC	1	26S proteasome non-ATPase regulatory subunit 4 homolog	P:GO:0030042; P:GO:0043161; F:GO:0003755; F:GO:0003779; F:GO:0031593; C:GO:0005634; C:GO:0005829; C:GO:0008540; C:GO:0015629	P:actin filament depolymerization; P:proteasome-mediated ubiquitin-dependent protein catabolic process; F:peptidyl-prolyl cis-trans isomerase activity; F:actin binding; F:polyubiquitin modification-dependent protein binding; C:nucleus; C:cytosol; C:proteasome regulatory particle, base subcomplex; C:actin cytoskeleton	EC:5.2.1.8	Peptidylprolyl isomerase	SIGNAL_PEPTIDE (PHOBIUS); SIGNAL_PEPTIDE_C_REGION (PHOBIUS); NON_CYTOPLASMIC_DOMAIN (PHOBIUS); SIGNAL_PEPTIDE_H_REGION (PHOBIUS); SIGNAL_PEPTIDE_N_REGION (PHOBIUS)	no GO terms	no GO terms
ZmB_v2_06800	scaffold_0012	235052	235463	100	Braker3		LC	1	Peptidase M20/M25/M40 family protein	P:GO:0006520; F:GO:0004046; F:GO:0046872; C:GO:0005737	P:amino acid metabolic process; F:aminoacylase activity; F:metal ion binding; C:cytoplasm	EC:3.5.1.14	N-acyl-aliphatic-L-amino acid amidohydrolase	IPR002933 (PFAM); G3DSA:1.10.150.900 (GENE3D); IPR052083 (PANTHER); SSF53187 (SUPERFAMILY)	F:GO:0004046; F:GO:0016787	F:aminoacylase activity; F:hydrolase activity
ZmB_v2_06810	scaffold_0012	311003	311423	82	Braker3		LC	1	RNA polymerase II second largest subunit	P:GO:0000226; P:GO:0006351; P:GO:0006508; F:GO:0003677; F:GO:0003899; F:GO:0008017; F:GO:0030145; F:GO:0070006; C:GO:0000428; C:GO:0005737; C:GO:0005819	P:microtubule cytoskeleton organization; P:DNA-templated transcription; P:proteolysis; F:DNA binding; F:DNA-directed 5'-3' RNA polymerase activity; F:microtubule binding; F:manganese ion binding; F:metalloaminopeptidase activity; C:DNA-directed RNA polymerase complex; C:cytoplasm; C:spindle	EC:3.4.11; EC:2.7.7.6	Acting on peptide bonds (peptidases); DNA-directed RNA polymerase	CYTOPLASMIC_DOMAIN (PHOBIUS); NON_CYTOPLASMIC_DOMAIN (PHOBIUS); TRANSMEMBRANE (PHOBIUS)	no GO terms	no GO terms
ZmB_v2_06820	scaffold_0014	76950	87951	305	Braker3		HC	1	GDSL esterase/lipase	F:GO:0016788	F:hydrolase activity, acting on ester bonds	EC:3.1	Acting on ester bonds	IPR001087 (PFAM); IPR036514 (G3DSA:3.40.50.GENE3D); PTHR22835 (PANTHER)	F:GO:0016788	F:hydrolase activity, acting on ester bonds
ZmB_v2_06830	scaffold_0014	165060	166009	139	transfered_v1		LC	1	probable sucrose-phosphate synthase 3 isoform X2	P:GO:0005986; F:GO:0016157; F:GO:0046524	P:sucrose biosynthetic process; F:sucrose synthase activity; F:sucrose-phosphate synthase activity	EC:2.4.1.14; EC:2.4.1.13	Sucrose-phosphate synthase; Sucrose synthase	IPR013860 (PFAM); PTHR46039 (PANTHER)	no GO terms	no GO terms
ZmB_v2_06840	scaffold_0014	169393	171828	527	Braker3		HC	1	cell division cycle 20.2, cofactor of APC complex-like	P:GO:0051301; P:GO:1905786; F:GO:0010997; F:GO:1990757; C:GO:0005680	P:cell division; P:positive regulation of anaphase-promoting complex-dependent catabolic process; F:anaphase-promoting complex binding; F:ubiquitin ligase activator activity; C:anaphase-promoting complex			IPR001680 (SMART); IPR015943 (G3DSA:2.130.10.GENE3D); IPR001680 (PFAM); IPR024977 (PFAM); IPR033010 (PANTHER); SIGNAL_PEPTIDE (PHOBIUS); SIGNAL_PEPTIDE_C_REGION (PHOBIUS); SIGNAL_PEPTIDE_N_REGION (PHOBIUS); SIGNAL_PEPTIDE_H_REGION (PHOBIUS); NON_CYTOPLASMIC_DOMAIN (PHOBIUS); IPR001680 (PROSITE_PROFILES); IPR001680 (PROSITE_PROFILES); PS50294 (PROSITE_PROFILES); PS50294 (PROSITE_PROFILES); IPR0016…	P:GO:0031145; P:GO:1904668; P:GO:1905786; F:GO:0005515; F:GO:0010997; F:GO:0097027; F:GO:1990757; C:GO:0005680	P:anaphase-promoting complex-dependent catabolic process; P:positive regulation of ubiquitin protein ligase activity; P:positive regulation of anaphase-promoting complex-dependent catabolic process; F:protein binding; F:anaphase-promoting complex binding; F:ubiquitin-protein transferase activator activity; F:ubiquitin ligase activator activity; C:anaphase-promoting complex
ZmB_v2_06850	scaffold_0015	151529	156543	227	transfered_v1		LC	15	Amino acid dehydrogenase family protein	P:GO:0006537; F:GO:0004354; C:GO:0005829	P:glutamate biosynthetic process; F:glutamate dehydrogenase (NADP+) activity; C:cytosol	EC:1.4.1.3; EC:1.4.1.4	Glutamate dehydrogenase (NAD(P)(+)); Glutamate dehydrogenase (NADP(+))	G3DSA:1.20.120.20 (GENE3D)	no GO terms	no GO terms
ZmB_v2_06860	scaffold_0019	187050	187789	210	Braker3		LC	1	Myb-related protein Myb4	F:GO:0003677; C:GO:0005634	F:DNA binding; C:nucleus			PF13921 (PFAM); G3DSA:1.10.10.60 (GENE3D); PTHR10641 (PANTHER); IPR017930 (PROSITE_PROFILES); IPR009057 (SUPERFAMILY)	no GO terms	no GO terms
ZmB_v2_06870	scaffold_0019	190049	192758	527	Braker3		HC	1	cell division cycle 20.2, cofactor of APC complex-like	P:GO:0051301; P:GO:1905786; F:GO:0010997; F:GO:1990757; C:GO:0005680	P:cell division; P:positive regulation of anaphase-promoting complex-dependent catabolic process; F:anaphase-promoting complex binding; F:ubiquitin ligase activator activity; C:anaphase-promoting complex			IPR001680 (SMART); IPR015943 (G3DSA:2.130.10.GENE3D); IPR001680 (PFAM); IPR024977 (PFAM); IPR033010 (PANTHER); SIGNAL_PEPTIDE (PHOBIUS); SIGNAL_PEPTIDE_C_REGION (PHOBIUS); SIGNAL_PEPTIDE_N_REGION (PHOBIUS); SIGNAL_PEPTIDE_H_REGION (PHOBIUS); NON_CYTOPLASMIC_DOMAIN (PHOBIUS); IPR001680 (PROSITE_PROFILES); IPR001680 (PROSITE_PROFILES); PS50294 (PROSITE_PROFILES); PS50294 (PROSITE_PROFILES); IPR0016…	P:GO:0031145; P:GO:1904668; P:GO:1905786; F:GO:0005515; F:GO:0010997; F:GO:0097027; F:GO:1990757; C:GO:0005680	P:anaphase-promoting complex-dependent catabolic process; P:positive regulation of ubiquitin protein ligase activity; P:positive regulation of anaphase-promoting complex-dependent catabolic process; F:protein binding; F:anaphase-promoting complex binding; F:ubiquitin-protein transferase activator activity; F:ubiquitin ligase activator activity; C:anaphase-promoting complex
ZmB_v2_06880	scaffold_0025	130288	130655	74	Braker3		HC	1	cyclin-dependent kinase 12					no IPS match	no IPS match	no IPS match
ZmB_v2_06890	scaffold_0029	3373	3992	76	Braker3		LC	1	Sucrose nonfermenting 4-like protein	C:GO:0009507	C:chloroplast			no IPS match	no IPS match	no IPS match
Description of the columns
Gene_ID	ID of the gene
Scaffold	Localization of the gene
Start	Start position
End	End position
# aa	Number of amino acids in the protein
Origin	Origin of gene models (v1 = originated from v1, Braker3 = gene models predicted by Braker3 pipeline)
Status	Changes of predicted genes (modified_v1 = modified based on v1 gene, modified_RNA_seq = modified based on transcripts)
Confidence	Classification of gene models into high confidence (HC) or low confidence (LC) categories
Stop Codons	Number of stop codons
Description	Description of the gene model based on Blast2GO
Following columns	Blast2GO results

## Sheet: Dataset_S2
Dataset S2: Comparison between the annotated genes generated by Blavet et al. (2021) and by the current study. Description of the column in the end of the list.
v1_ID	v1_scaffold	v1_start	v1_end	v1_#aa		v2_ID	v2_scaffold	v2_start	v2_end	v2_#aa		v1_info
Zm00044a000315	chrB	41697400	41700673	144		ZmB_v2_00010	chrB	1376057	1380868	777
Zm00044a000017	chrB	4396261	4396665	134		ZmB_v2_00030	chrB	5151758	5152162	135
Zm00044a000015	chrB	4370424	4371899	298		ZmB_v2_00040	chrB	5176521	5177966	289
Zm00044a000013	chrB	3602858	3604423	104		ZmB_v2_00050	chrB	5927208	5927615	105
Zm00044a000011	chrB	3448733	3449763	108		ZmB_v2_00060	chrB	6075257	6075661	135
Zm00044a000010	chrB	3232559	3238626	444		ZmB_v2_00070	chrB	6278783	6285020	448
Zm00044a000007	chrB	3163021	3164646	104		ZmB_v2_00080	chrB	6351967	6355592	213
Zm00044a000022	chrB	5401520	5403539	195		ZmB_v2_00090	chrB	7301768	7305170	341
Zm00044a000021	chrB	5325516	5330027	127		ZmB_v2_00100	chrB	7366428	7372939	129
Zm00044a000020	chrB	5204010	5206515	342		ZmB_v2_00120	chrB	7494044	7496963	414
Zm00044a000019	chrB	5051263	5052171	302		ZmB_v2_00130	chrB	7639131	7640039	303
Zm00044a000001	chrB	1137889	1139730	172		ZmB_v2_00140	chrB	7935952	7937991	173
Zm00044a000026	chrB	6241931	6243671	296		ZmB_v2_00150	chrB	8649234	8651281	335
Zm00044a000029	chrB	6561941	6567691	487		ZmB_v2_00160	chrB	8942102	8946635	488
Zm00044a000030	chrB	7602401	7607250	400		ZmB_v2_00170	chrB	9929786	9934167	358
Zm00044a000031	chrB	7926599	7929108	186		ZmB_v2_00180	chrB	10250499	10252624	180
Zm00044a000071	chrB	8289227	8290727	175		ZmB_v2_00190	chrB	10751524	10752538	176
Zm00044a000070	chrB	8416938	8422817	105		ZmB_v2_00200	chrB	10877298	10885177	110
Zm00044a000069	chrB	8850850	8856385	478		ZmB_v2_00210	chrB	11319148	11326184	513
Zm00044a000067	chrB	9380546	9392243	391		ZmB_v2_00220	chrB	11849064	11861033	538
Zm00044a000064	chrB	9972912	9974370	144		ZmB_v2_00240	chrB	12437226	12438684	145
Zm00044a000061	chrB	10885791	10891953	663		ZmB_v2_00250	chrB	13355599	13367700	734
Zm00044a000732	scaffold66267	20478	28918	478		ZmB_v2_00260	chrB	13556973	13565415	473
Zm00044a000059	chrB	11350221	11353198	516		ZmB_v2_00310	chrB	13988632	13993609	519
Zm00044a000055	chrB	13864748	13869591	75		ZmB_v2_00350	chrB	16424656	16439371	305
Zm00044a000053	chrB	14521037	14528024	530		ZmB_v2_00360	chrB	17108115	17115303	604
Zm00044a000712	scaffold41776	3	2172	348		ZmB_v2_00370	chrB	17156108	17160966	1039
Zm00044a000714	scaffold41776	5119	11650	192		ZmB_v2_00380	chrB	17164686	17171788	193
Zm00044a000051	chrB	14574497	14578628	903		ZmB_v2_00410	chrB	17358160	17362660	968
Zm00044a000050	chrB	14617580	14620239	143		ZmB_v2_00420	chrB	17399896	17400885	144
Zm00044a000049	chrB	14620811	14622504	212		ZmB_v2_00430	chrB	17401628	17403321	173
Zm00044a000048	chrB	14640128	14642822	113		ZmB_v2_00440	chrB	17420954	17423648	163
Zm00044a000046	chrB	14712812	14716469	116		ZmB_v2_00450	chrB	17489162	17492822	422
Zm00044a000045	chrB	14896103	14900338	236		ZmB_v2_00460	chrB	17672105	17676857	228
Zm00044a000042	chrB	14958939	14968067	222		ZmB_v2_00490	chrB	17738816	17741312	240
Zm00044a000041	chrB	14973386	14975402	141		ZmB_v2_00500	chrB	17743100	17748451	316
Zm00044a000040	chrB	15102903	15108230	439		ZmB_v2_00510	chrB	17860451	17866281	821
Zm00044a000039	chrB	15127191	15143775	313		ZmB_v2_00520	chrB	17882423	17899161	467
Zm00044a000239	chrB	29612991	29622082	286		ZmB_v2_00530	chrB	18005863	18014229	773
Zm00044a000037	chrB	15314119	15319510	117		ZmB_v2_00540	chrB	18069602	18072371	129
Zm00044a000036	chrB	15357049	15368363	359		ZmB_v2_00550	chrB	18109907	18121222	360
Zm00044a000035	chrB	15396614	15399442	431		ZmB_v2_00560	chrB	18150476	18152198	358
Zm00044a000034	chrB	15425089	15427045	286		ZmB_v2_00570	chrB	18178378	18180051	270
Zm00044a000112	chrB	18787227	18788170	265		ZmB_v2_00580	chrB	18426173	18427586	287
Zm00044a000113	chrB	18807725	18816587	677		ZmB_v2_00590	chrB	18446568	18450360	629
Zm00044a000114	chrB	18817962	18821912	651		ZmB_v2_00600	chrB	18455730	18461680	781
Zm00044a000115	chrB	18839655	18842030	193		ZmB_v2_00610	chrB	18474480	18477243	279
Zm00044a000116	chrB	18908355	18912915	397		ZmB_v2_00620	chrB	18542892	18550105	795
Zm00044a000118	chrB	19015448	19019795	290		ZmB_v2_00630	chrB	18645644	18651033	310
Zm00044a000120	chrB	19052960	19055160	297		ZmB_v2_00640	chrB	18681840	18684040	298
Zm00044a000121	chrB	19094831	19096056	240		ZmB_v2_00650	chrB	18723567	18724948	241
Zm00044a000111	chrB	18720602	18724150	151		ZmB_v2_00670	chrB	18761717	18766982	395
Zm00044a000110	chrB	18688608	18700903	469		ZmB_v2_00680	chrB	18784020	18797249	2070
Zm00044a000109	chrB	18681892	18683700	72		ZmB_v2_00700	chrB	18801010	18802805	93
Zm00044a000108	chrB	18604111	18629188	955		ZmB_v2_00720	chrB	18855527	18874412	471
Zm00044a000106	chrB	18574523	18577529	43		ZmB_v2_00730	chrB	18898354	18906141	189
Zm00044a000105	chrB	18554617	18556725	251		ZmB_v2_00740	chrB	18923918	18926209	241
Zm00044a000104	chrB	18544208	18549077	181		ZmB_v2_00750	chrB	18931664	18935994	178
Zm00044a000103	chrB	18516087	18517294	102		ZmB_v2_00760	chrB	18962436	18963466	103
Zm00044a000102	chrB	18427215	18430381	118		ZmB_v2_00770	chrB	19049228	19052018	135
Zm00044a000101	chrB	18423483	18424406	184		ZmB_v2_00780	chrB	19053387	19056911	603
Zm00044a000100	chrB	18361933	18364885	289		ZmB_v2_00790	chrB	19114122	19119739	290
Zm00044a000098	chrB	17758061	17761170	386		ZmB_v2_00800	chrB	19687160	19695710	609
Zm00044a000097	chrB	17728636	17733145	447		ZmB_v2_00810	chrB	19720445	19724870	448
Zm00044a000096	chrB	17725962	17727834	249		ZmB_v2_00820	chrB	19725728	19727066	250
Zm00044a000095	chrB	17714376	17719861	365		ZmB_v2_00830	chrB	19727937	19738724	1232
Zm00044a000094	chrB	17406717	17410682	867		ZmB_v2_00840	chrB	20037685	20041611	866
Zm00044a000093	chrB	17400771	17406387	795		ZmB_v2_00850	chrB	20042230	20046609	796
Zm00044a000092	chrB	17390179	17391948	230		ZmB_v2_00860	chrB	20056416	20057864	260
Zm00044a000091	chrB	17386536	17390122	116		ZmB_v2_00870	chrB	20057786	20061806	350
Zm00044a000088	chrB	17364217	17365505	316		ZmB_v2_00890	chrB	20082652	20083566	305
Zm00044a000087	chrB	17314476	17324511	817		ZmB_v2_00920	chrB	20121846	20132095	525
Zm00044a000086	chrB	17296311	17297293	251		ZmB_v2_00930	chrB	20148829	20149939	252
Zm00044a000084	chrB	17251897	17256234	235		ZmB_v2_00940	chrB	20186381	20192718	237
Zm00044a000083	chrB	17206650	17212324	315		ZmB_v2_00960	chrB	20225104	20232778	359
Zm00044a000080	chrB	16892270	16900481	306		ZmB_v2_00970	chrB	20543699	20551910	276
Zm00044a000079	chrB	16844401	16847524	169		ZmB_v2_00980	chrB	20591190	20600556	680
Zm00044a000078	chrB	16638223	16645903	123		ZmB_v2_00990	chrB	20795165	20802965	650
Zm00044a000077	chrB	16427657	16429031	84		ZmB_v2_01000	chrB	21007010	21008227	106
Zm00044a000076	chrB	16071289	16075357	514		ZmB_v2_01030	chrB	21358343	21360448	474
Zm00044a000075	chrB	15985463	15987016	235		ZmB_v2_01040	chrB	21436987	21438540	236
Zm00044a000074	chrB	15960869	15961693	165		ZmB_v2_01050	chrB	21462168	21463135	163
Zm00044a000073	chrB	15933975	15934874	53		ZmB_v2_01060	chrB	21488129	21491028	56
Zm00044a000072	chrB	15788699	15790215	164		ZmB_v2_01070	chrB	21632884	21634400	193
Zm00044a000124	chrB	19330503	19334601	941		ZmB_v2_01080	chrB	22128664	22132687	542
Zm00044a000125	chrB	19418147	19419067	176		ZmB_v2_01100	chrB	22216083	22241593	581
Zm00044a000107	chrB	18580946	18582016	101		ZmB_v2_01100	chrB	22216083	22241593	581
Zm00044a000127	chrB	19440860	19443095	101		ZmB_v2_01100	chrB	22216083	22241593	581
Zm00044a000128	chrB	19478314	19485969	424		ZmB_v2_01120	chrB	22281178	22283780	274
Zm00044a000129	chrB	19884725	19889500	275		ZmB_v2_01140	chrB	22676868	22681643	276
Zm00044a000130	chrB	19890452	19891660	179		ZmB_v2_01150	chrB	22682855	22683803	180
Zm00044a000131	chrB	19903446	19907045	314		ZmB_v2_01160	chrB	22695586	22699184	344
Zm00044a000132	chrB	19998835	20000100	146		ZmB_v2_01180	chrB	22789971	22793236	162
Zm00044a000133	chrB	20356523	20361395	482		ZmB_v2_01220	chrB	23149237	23155366	749
Zm00044a000134	chrB	20388467	20394697	816		ZmB_v2_01230	chrB	23181079	23188241	816
Zm00044a000749	scaffold66269	49461	51135	94		ZmB_v2_01260	chrB	23662661	23665765	171
Zm00044a000136	chrB	21347116	21358540	514		ZmB_v2_01270	chrB	24398831	24410520	553
Zm00044a000139	chrB	21515317	21522123	487		ZmB_v2_01280	chrB	24566026	24573415	1074
Zm00044a000140	chrB	21596054	21605882	557		ZmB_v2_01290	chrB	24647348	24656911	542
Zm00044a000141	chrB	21600128	21601707	287		ZmB_v2_01300	chrB	24651467	24653001	275
Zm00044a000142	chrB	21718570	21720637	190		ZmB_v2_01320	chrB	24771218	24773060	313
Zm00044a000144	chrB	21788027	21789733	317		ZmB_v2_01330	chrB	24840308	24843187	317
Zm00044a000145	chrB	21804672	21806536	110		ZmB_v2_01340	chrB	24855420	24859811	210
Zm00044a000146	chrB	21813185	21817917	185		ZmB_v2_01350	chrB	24864063	24871268	648
Zm00044a000147	chrB	21867650	21871224	167		ZmB_v2_01360	chrB	24919758	24925400	232
Zm00044a000148	chrB	21871698	21872273	75		ZmB_v2_01360	chrB	24919758	24925400	232
Zm00044a000149	chrB	21873296	21875267	440		ZmB_v2_01370	chrB	24925418	24928671	242
Zm00044a000150	chrB	21877516	21879375	207		ZmB_v2_01380	chrB	24928770	24939222	344
Zm00044a000151	chrB	21881839	21889519	190		ZmB_v2_01380	chrB	24928770	24939222	344
Zm00044a000152	chrB	21885477	21888409	237		ZmB_v2_01390	chrB	24934832	24937777	419
Zm00044a000153	chrB	21904864	21906460	253		ZmB_v2_01400	chrB	24954568	24955624	249
Zm00044a000154	chrB	21907687	21914337	553		ZmB_v2_01410	chrB	24956227	24960692	355
Zm00044a000156	chrB	21949666	21951400	134		ZmB_v2_01420	chrB	25006737	25010769	284
Zm00044a000157	chrB	22155788	22157365	525		ZmB_v2_01430	chrB	25200206	25203588	526
Zm00044a000158	chrB	22157614	22159124	204		ZmB_v2_01440	chrB	25204165	25205188	57
Zm00044a000159	chrB	22405755	22411857	526		ZmB_v2_01450	chrB	25440384	25449497	893
Zm00044a000163	chrB	22566703	22570174	794		ZmB_v2_01470	chrB	25605021	25607977	795
Zm00044a000164	chrB	22618262	22624360	477		ZmB_v2_01480	chrB	25656560	25663720	963
Zm00044a000165	chrB	22688686	22693311	275		ZmB_v2_01500	chrB	25723203	25727347	270
Zm00044a000167	chrB	22694564	22698140	374		ZmB_v2_01510	chrB	25727388	25731894	494
Zm00044a000168	chrB	22830996	22832621	212		ZmB_v2_01520	chrB	25852217	25853969	95
Zm00044a000169	chrB	22833003	22837986	363		ZmB_v2_01530	chrB	25855042	25861155	689
Zm00044a000170	chrB	22841494	22847656	161		ZmB_v2_01540	chrB	25864430	25866513	115
Zm00044a000171	chrB	22924164	22927131	849		ZmB_v2_01550	chrB	25945191	25947627	469
Zm00044a000172	chrB	23277252	23288834	338		ZmB_v2_01570	chrB	26292529	26305804	246
Zm00044a000173	chrB	23400901	23407783	242		ZmB_v2_01580	chrB	26415736	26422712	487
Zm00044a000174	chrB	23484428	23485153	42		ZmB_v2_01590	chrB	26497974	26498213	43
Zm00044a000175	chrB	23531919	23537448	290		ZmB_v2_01600	chrB	26541129	26550201	612
Zm00044a000176	chrB	23541358	23543940	66		ZmB_v2_01610	chrB	26552912	26561568	607
Zm00044a000177	chrB	23551737	23554517	91		ZmB_v2_01620	chrB	26563885	26567198	82
Zm00044a000178	chrB	23554731	23557517	189		ZmB_v2_01630	chrB	26567594	26569935	222
Zm00044a000179	chrB	23569277	23572049	412		ZmB_v2_01640	chrB	26581238	26585353	410
Zm00044a000180	chrB	23595442	23600083	457		ZmB_v2_01660	chrB	26608207	26612712	598
Zm00044a000181	chrB	23600506	23602431	137		ZmB_v2_01670	chrB	26612872	26615160	118
Zm00044a000182	chrB	23637455	23640256	195		ZmB_v2_01680	chrB	26649892	26659024	166
Zm00044a000183	chrB	23663144	23668493	370		ZmB_v2_01700	chrB	26676287	26682326	442
Zm00044a000184	chrB	23746309	23750780	206		ZmB_v2_01710	chrB	26753702	26759049	203
Zm00044a000185	chrB	23986481	23987901	204		ZmB_v2_01740	chrB	26992689	26993412	205
Zm00044a000186	chrB	24049777	24050442	6		ZmB_v2_01750	chrB	27060178	27063912	539
Zm00044a000188	chrB	24147506	24159914	100		ZmB_v2_01760	chrB	27160872	27173140	100
Zm00044a000189	chrB	24200454	24201075	94		ZmB_v2_01770	chrB	27212815	27215436	95
Zm00044a000190	chrB	24203797	24205605	390		ZmB_v2_01780	chrB	27216621	27220727	770
Zm00044a000191	chrB	24208964	24210648	187		ZmB_v2_01790	chrB	27222325	27223332	167
Zm00044a000198	chrB	24563605	24564821	138		ZmB_v2_01810	chrB	27579924	27581011	150
Zm00044a000199	chrB	24569611	24570698	149		ZmB_v2_01810	chrB	27579924	27581011	150
Zm00044a000201	chrB	24640242	24643517	205		ZmB_v2_01820	chrB	27648490	27651453	142
Zm00044a000203	chrB	24694025	24705096	983		ZmB_v2_01830	chrB	27701135	27714206	1112
Zm00044a000204	chrB	24774460	24777005	105		ZmB_v2_01840	chrB	27775733	27781718	1265
Zm00044a000205	chrB	25045968	25047688	178		ZmB_v2_01850	chrB	28038091	28052153	332
Zm00044a000206	chrB	25055855	25061743	272		ZmB_v2_01860	chrB	28057431	28063097	271
Zm00044a000208	chrB	25559276	25560163	234		ZmB_v2_01870	chrB	28559686	28560510	232
Zm00044a000209	chrB	25562512	25565134	444		ZmB_v2_01880	chrB	28562921	28566182	436
Zm00044a000211	chrB	26097780	26098548	80		ZmB_v2_01890	chrB	29097537	29100305	81
Zm00044a000212	chrB	26216172	26217329	219		ZmB_v2_01900	chrB	29216800	29217900	307
Zm00044a000213	chrB	26373166	26375327	232		ZmB_v2_01910	chrB	29372836	29375111	398
Zm00044a000214	chrB	26393549	26404751	294		ZmB_v2_01920	chrB	29394220	29403825	762
Zm00044a000215	chrB	26725729	26726556	118		ZmB_v2_01930	chrB	29710930	29713757	120
Zm00044a000216	chrB	27059671	27060984	103		ZmB_v2_01940	chrB	30034203	30035238	114
Zm00044a000218	chrB	27320144	27323097	266		ZmB_v2_01960	chrB	30294439	30297056	247
Zm00044a000219	chrB	27460355	27462353	241		ZmB_v2_02000	chrB	30420039	30421048	174
Zm00044a000220	chrB	27493096	27503467	170		ZmB_v2_02010	chrB	30452426	30466141	522
Zm00044a000221	chrB	27504321	27505314	71		ZmB_v2_02010	chrB	30452426	30466141	522
Zm00044a000222	chrB	27668315	27670871	241		ZmB_v2_02030	chrB	30627895	30630278	233
Zm00044a000223	chrB	27738187	27771290	803		ZmB_v2_02050	chrB	30702729	30703406	136
Zm00044a000224	chrB	27894577	27897744	473		ZmB_v2_02090	chrB	30851434	30854601	473
Zm00044a000225	chrB	28267268	28271043	205		ZmB_v2_02100	chrB	31212290	31218065	210
Zm00044a000226	chrB	28324714	28326659	534		ZmB_v2_02110	chrB	31270759	31273190	312
Zm00044a000227	chrB	28410691	28416072	392		ZmB_v2_02120	chrB	31357281	31363253	362
Zm00044a000228	chrB	28423677	28425094	211		ZmB_v2_02130	chrB	31363279	31372306	944
Zm00044a000230	chrB	28773316	28778291	779		ZmB_v2_02140	chrB	31727458	31765700	1285
Zm00044a000231	chrB	28803613	28809503	558		ZmB_v2_02140	chrB	31727458	31765700	1285
Zm00044a000232	chrB	28818792	28821848	207		ZmB_v2_02150	chrB	31771933	31776989	210
Zm00044a000233	chrB	28822405	28827333	776		ZmB_v2_02160	chrB	31776874	31822852	1329
Zm00044a000234	chrB	28863400	28868861	558		ZmB_v2_02160	chrB	31776874	31822852	1329
Zm00044a000235	chrB	28975745	28977308	236		ZmB_v2_02170	chrB	31924763	31926671	247
Zm00044a000237	chrB	29264545	29269966	286		ZmB_v2_02190	chrB	32211672	32218128	133
Zm00044a000238	chrB	29331929	29334656	340		ZmB_v2_02210	chrB	32279641	32281958	283
Zm00044a000240	chrB	30319299	30325440	575		ZmB_v2_02230	chrB	33256099	33262853	658
Zm00044a000241	chrB	30374025	30388930	744		ZmB_v2_02240	chrB	33324386	33328082	293
Zm00044a000242	chrB	30439853	30448126	563		ZmB_v2_02260	chrB	33383204	33391926	880
Zm00044a000244	chrB	30705742	30710820	189		ZmB_v2_02280	chrB	33629513	33652041	1353
Zm00044a000245	chrB	30727664	30735141	772		ZmB_v2_02290	chrB	33665110	33676842	901
Zm00044a000246	chrB	30785812	30786280	85		ZmB_v2_02300	chrB	33723666	33724652	144
Zm00044a000247	chrB	30854873	30863195	933		ZmB_v2_02310	chrB	33793078	33801400	934
Zm00044a000248	chrB	31204173	31208879	285		ZmB_v2_02320	chrB	34119584	34151275	249
Zm00044a000249	chrB	31206553	31208034	217		ZmB_v2_02330	chrB	34147170	34148391	217
Zm00044a000250	chrB	31211875	31212547	190		ZmB_v2_02340	chrB	34151177	34153482	153
Zm00044a000251	chrB	31705389	31708919	105		ZmB_v2_02350	chrB	34641533	34643994	129
Zm00044a000252	chrB	31930601	31932511	142		ZmB_v2_02360	chrB	34851483	34875696	1091
Zm00044a000253	chrB	31934318	31941294	443		ZmB_v2_02360	chrB	34851483	34875696	1091
Zm00044a000254	chrB	31975097	31975665	168		ZmB_v2_02370	chrB	34907978	34908546	118
Zm00044a000255	chrB	31979339	32003268	1967		ZmB_v2_02380	chrB	34919975	34930224	920
Zm00044a000256	chrB	32101184	32105437	236		ZmB_v2_02390	chrB	35039603	35107799	933
Zm00044a000257	chrB	32348318	32352972	420		ZmB_v2_02400	chrB	35282329	35289396	744
Zm00044a000258	chrB	32398729	32399298	154		ZmB_v2_02410	chrB	35333312	35335678	111
Zm00044a000259	chrB	32469220	32471938	278		ZmB_v2_02420	chrB	35404441	35407420	569
Zm00044a000727	scaffold63254	34911	40873	359		ZmB_v2_02430	chrB	35478092	35484833	769
Zm00044a000726	scaffold63254	15302	16469	216		ZmB_v2_02440	chrB	35502237	35503519	228
Zm00044a000260	chrB	32604134	32604472	112		ZmB_v2_02450	chrB	35539029	35539367	113
Zm00044a000261	chrB	32624809	32627102	325		ZmB_v2_02460	chrB	35559665	35561292	292
Zm00044a000262	chrB	32629346	32633349	529		ZmB_v2_02470	chrB	35563738	35568168	643
Zm00044a000263	chrB	32633643	32634329	111		ZmB_v2_02480	chrB	35568268	35569231	223
Zm00044a000265	chrB	32711694	32717520	345		ZmB_v2_02490	chrB	35645856	35648322	370
Zm00044a000266	chrB	32716036	32716686	84		ZmB_v2_02500	chrB	35648445	35650765	104
Zm00044a000267	chrB	32717882	32733790	738		ZmB_v2_02510	chrB	35651780	35672026	1860
Zm00044a000269	chrB	32889448	32890412	218		ZmB_v2_02530	chrB	35822794	35823758	219
Zm00044a000271	chrB	32989262	32992669	203		ZmB_v2_02570	chrB	35919164	35924121	204
Zm00044a000272	chrB	33046251	33049223	222		ZmB_v2_02600	chrB	35976294	35979934	161
Zm00044a000273	chrB	33102372	33110625	370		ZmB_v2_02620	chrB	36031790	36039986	285
Zm00044a000274	chrB	33119197	33122594	135		ZmB_v2_02640	chrB	36041584	36053555	445
Zm00044a000276	chrB	33496762	33515230	1032		ZmB_v2_02660	chrB	36435301	36444365	1039
Zm00044a000277	chrB	33522948	33529373	632		ZmB_v2_02670	chrB	36451155	36458507	1076
Zm00044a000278	chrB	33536299	33540939	242		ZmB_v2_02680	chrB	36463488	36467955	257
Zm00044a000279	chrB	33785492	33790493	250		ZmB_v2_02700	chrB	36712857	36718742	571
Zm00044a000281	chrB	34136862	34143743	298		ZmB_v2_02730	chrB	37060421	37067303	341
Zm00044a000282	chrB	34177627	34178618	120		ZmB_v2_02750	chrB	37099831	37100477	146
Zm00044a000283	chrB	34183525	34185056	68		ZmB_v2_02760	chrB	37101733	37109310	738
Zm00044a000286	chrB	34238927	34239601	154		ZmB_v2_02770	chrB	37159870	37161557	217
Zm00044a000287	chrB	34269383	34274011	162		ZmB_v2_02780	chrB	37191491	37196058	163
Zm00044a000288	chrB	34306569	34314233	648		ZmB_v2_02790	chrB	37223352	37235919	1279
Zm00044a000289	chrB	34324344	34325032	78		ZmB_v2_02810	chrB	37243784	37248013	243
Zm00044a000290	chrB	34949144	34950118	115		ZmB_v2_02820	chrB	37848554	37856638	143
Zm00044a000292	chrB	35285546	35289576	590		ZmB_v2_02840	chrB	38191007	38195616	667
Zm00044a000293	chrB	36102159	36103659	148		ZmB_v2_02870	chrB	39021518	39023018	214
Zm00044a000758	scaffold167	27026	27868	280		ZmB_v2_02900	chrB	41581403	41584581	245
Zm00044a000302	chrB	38736090	38740719	319		ZmB_v2_02910	chrB	41659664	41663275	601
Zm00044a000303	chrB	39077098	39080284	163		ZmB_v2_02920	chrB	42001829	42003386	117
Zm00044a000304	chrB	39302497	39304628	335		ZmB_v2_02930	chrB	42617434	42620812	415
Zm00044a000306	chrB	39651329	39655679	362		ZmB_v2_02940	chrB	42971563	42977914	341
Zm00044a000307	chrB	39873760	39877524	342		ZmB_v2_02950	chrB	43189035	43193730	1002
Zm00044a000308	chrB	40225322	40229998	187		ZmB_v2_02960	chrB	43541532	43547252	457
Zm00044a000310	chrB	40862642	40871630	367		ZmB_v2_02980	chrB	44177225	44183461	383
Zm00044a000311	chrB	41143743	41154307	407		ZmB_v2_02990	chrB	44464932	44472869	267
Zm00044a000312	chrB	41144387	41146593	167		ZmB_v2_02990	chrB	44464932	44472869	267
Zm00044a000314	chrB	41363827	41365085	116		ZmB_v2_03010	chrB	44681133	44690725	127
Zm00044a000318	chrB	42358430	42362575	399		ZmB_v2_03040	chrB	45665971	45672247	570
Zm00044a000319	chrB	42396305	42399085	159		ZmB_v2_03050	chrB	45702880	45708894	293
Zm00044a000320	chrB	42550277	42561332	287		ZmB_v2_03060	chrB	45866768	45868275	243
Zm00044a000699	scaffold14741	3725	8117	436		ZmB_v2_03090	chrB	46647384	46651273	477
Zm00044a000323	chrB	43349793	43354185	436		ZmB_v2_03090	chrB	46647384	46651273	477
Zm00044a000324	chrB	43350982	43352370	281		ZmB_v2_03100	chrB	46648373	46649390	142
Zm00044a000700	scaffold14741	4914	6302	281		ZmB_v2_03100	chrB	46648373	46649390	142
Zm00044a000325	chrB	43360005	43366050	453		ZmB_v2_03110	chrB	46656387	46664412	486
Zm00044a000327	chrB	43699554	43700674	93		ZmB_v2_03120	chrB	46990863	46993115	126
Zm00044a000415	chrB	63335571	63342722	818		ZmB_v2_03130	chrB	47704910	47705801	233
Zm00044a000329	chrB	44436490	44438284	147		ZmB_v2_03140	chrB	47726170	47728244	148
Zm00044a000331	chrB	45056954	45067550	406		ZmB_v2_03150	chrB	48342795	48365864	383
Zm00044a000332	chrB	45646329	45648144	265		ZmB_v2_03160	chrB	48934664	48938479	257
Zm00044a000333	chrB	46008430	46013415	317		ZmB_v2_03180	chrB	49293992	49300977	336
Zm00044a000334	chrB	46634140	46644426	579		ZmB_v2_03190	chrB	49914510	49926287	821
Zm00044a000338	chrB	47378317	47381510	343		ZmB_v2_03210	chrB	50641031	50644975	468
Zm00044a000340	chrB	48258102	48260993	254		ZmB_v2_03270	chrB	51516829	51519719	255
Zm00044a000341	chrB	48267008	48268047	141		ZmB_v2_03280	chrB	51525588	51526660	142
Zm00044a000342	chrB	48438823	48440359	154		ZmB_v2_03290	chrB	51696968	51698482	155
Zm00044a000343	chrB	48440728	48441766	165		ZmB_v2_03300	chrB	51699000	51699765	166
Zm00044a000344	chrB	48683479	48686089	142		ZmB_v2_03310	chrB	51942108	51944079	180
Zm00044a000345	chrB	48803619	48812149	215		ZmB_v2_03320	chrB	52061152	52069618	127
Zm00044a000346	chrB	48949371	48950181	171		ZmB_v2_03330	chrB	52206152	52206736	172
Zm00044a000537	chrB	49023060	49030029	410		ZmB_v2_03340	chrB	52279794	52286763	411
Zm00044a000348	chrB	49744689	49746830	175		ZmB_v2_03360	chrB	52835680	52837532	176
Zm00044a000347	chrB	49403304	49407212	282		ZmB_v2_03370	chrB	53174150	53177082	366
Zm00044a000539	chrB	84963619	84969293	500		ZmB_v2_03380	chrB	53449747	53455868	448
Zm00044a000355	chrB	52241544	52242798	190		ZmB_v2_03390	chrB	54629728	54636309	233
Zm00044a000349	chrB	50488770	50490916	197		ZmB_v2_03410	chrB	55471894	55473591	198
Zm00044a000350	chrB	50680689	50686778	513		ZmB_v2_03420	chrB	55658944	55664736	618
Zm00044a000351	chrB	50702398	50707948	186		ZmB_v2_03430	chrB	55680742	55685859	233
Zm00044a000352	chrB	51385887	51387129	126		ZmB_v2_03440	chrB	56354327	56355498	127
Zm00044a000354	chrB	51933003	51939402	224		ZmB_v2_03450	chrB	56895854	56901809	259
Zm00044a000356	chrB	52262928	52264990	238		ZmB_v2_03470	chrB	57224492	57226871	215
Zm00044a000357	chrB	52419308	52420118	171		ZmB_v2_03480	chrB	57377110	57377694	172
Zm00044a000359	chrB	52657195	52668161	270		ZmB_v2_03490	chrB	57617100	57621381	315
Zm00044a000361	chrB	53071848	53072869	111		ZmB_v2_03510	chrB	58029577	58031063	113
Zm00044a000362	chrB	53206555	53212939	112		ZmB_v2_03520	chrB	58164401	58168517	218
Zm00044a000363	chrB	53524500	53525948	56		ZmB_v2_03530	chrB	58483216	58483657	105
Zm00044a000365	chrB	53702801	53707295	413		ZmB_v2_03550	chrB	58660496	58664247	316
Zm00044a000366	chrB	53987387	53995042	242		ZmB_v2_03560	chrB	58943720	58945703	235
Zm00044a000367	chrB	54598662	54600317	252		ZmB_v2_03570	chrB	59566312	59570157	428
Zm00044a000368	chrB	54660858	54661809	181		ZmB_v2_03580	chrB	59621757	59630280	238
Zm00044a000369	chrB	54998916	54999504	114		ZmB_v2_03600	chrB	59964313	59965445	115
Zm00044a000370	chrB	55091255	55093669	156		ZmB_v2_03610	chrB	60056640	60059386	157
Zm00044a000371	chrB	55106442	55107347	86		ZmB_v2_03620	chrB	60072148	60072513	107
Zm00044a000372	chrB	55437702	55441907	432		ZmB_v2_03630	chrB	60402490	60408695	470
Zm00044a000373	chrB	55512207	55512990	167		ZmB_v2_03650	chrB	60478170	60483833	422
Zm00044a000374	chrB	55994662	55995383	165		ZmB_v2_03660	chrB	60949026	60951756	454
Zm00044a000375	chrB	56017947	56018534	122		ZmB_v2_03670	chrB	60973442	60976883	159
Zm00044a000376	chrB	56118375	56121712	218		ZmB_v2_03680	chrB	61072857	61083960	376
Zm00044a000377	chrB	56336852	56340760	269		ZmB_v2_03690	chrB	61291352	61295262	431
Zm00044a000380	chrB	56832642	56844356	329		ZmB_v2_03720	chrB	61783508	61797293	333
Zm00044a000382	chrB	57347403	57350954	143		ZmB_v2_03730	chrB	62294782	62295417	212
Zm00044a000383	chrB	57648384	57651448	217		ZmB_v2_03740	chrB	62594337	62623128	500
Zm00044a000384	chrB	57673110	57675231	106		ZmB_v2_03740	chrB	62594337	62623128	500
Zm00044a000385	chrB	57902587	57905151	100		ZmB_v2_03750	chrB	62846643	62861889	298
Zm00044a000386	chrB	58153840	58155191	129		ZmB_v2_03760	chrB	63098439	63099206	130
Zm00044a000389	chrB	58222426	58224160	314		ZmB_v2_03770	chrB	63165985	63167271	259
Zm00044a000390	chrB	58277695	58280358	290		ZmB_v2_03780	chrB	63218972	63222480	158
Zm00044a000391	chrB	58399661	58400952	283		ZmB_v2_03790	chrB	63345500	63346242	126
Zm00044a000392	chrB	58585889	58591866	402		ZmB_v2_03800	chrB	63531650	63539253	494
Zm00044a000393	chrB	58754306	58759492	483		ZmB_v2_03810	chrB	63698582	63705768	399
Zm00044a000394	chrB	59499756	59509416	315		ZmB_v2_03830	chrB	64441719	64452987	267
Zm00044a000395	chrB	59649633	59650919	190		ZmB_v2_03850	chrB	64592020	64593429	191
Zm00044a000397	chrB	59928008	59931292	192		ZmB_v2_03860	chrB	64870032	64873507	266
Zm00044a000400	chrB	60716860	60719674	299		ZmB_v2_03870	chrB	65653983	65657628	412
Zm00044a000401	chrB	60819407	60824381	285		ZmB_v2_03890	chrB	65751512	65757832	418
Zm00044a000402	chrB	61367262	61368942	198		ZmB_v2_03900	chrB	66288155	66291446	197
Zm00044a000403	chrB	61382771	61385122	94		ZmB_v2_03910	chrB	66290739	66306266	108
Zm00044a000404	chrB	61397986	61398803	79		ZmB_v2_03920	chrB	66319099	66319925	124
Zm00044a000407	chrB	61842703	61850555	358		ZmB_v2_03940	chrB	66764519	66768604	343
Zm00044a000408	chrB	61955791	61959463	481		ZmB_v2_03950	chrB	66872183	66877808	543
Zm00044a000409	chrB	62179705	62182046	260		ZmB_v2_03960	chrB	67094363	67096831	284
Zm00044a000410	chrB	62190510	62192608	418		ZmB_v2_03970	chrB	67105433	67107717	515
Zm00044a000411	chrB	62203533	62206691	724		ZmB_v2_03980	chrB	67118465	67121397	223
Zm00044a000412	chrB	62414502	62415220	186		ZmB_v2_03990	chrB	67329415	67330070	187
Zm00044a000414	chrB	63283735	63287451	89		ZmB_v2_04010	chrB	68199448	68203974	221
Zm00044a000416	chrB	63456442	63457157	103		ZmB_v2_04020	chrB	68360479	68363193	105
Zm00044a000417	chrB	63806399	63811871	452		ZmB_v2_04030	chrB	68710067	68715709	654
Zm00044a000418	chrB	63873833	63874995	96		ZmB_v2_04040	chrB	68776667	68779829	97
Zm00044a000419	chrB	63973532	63979678	63		ZmB_v2_04060	chrB	68877654	68890347	383
Zm00044a000420	chrB	63981993	63985661	187		ZmB_v2_04060	chrB	68877654	68890347	383
Zm00044a000422	chrB	64364562	64367130	227		ZmB_v2_04070	chrB	69266448	69270457	229
Zm00044a000423	chrB	64367651	64370183	278		ZmB_v2_04080	chrB	69269799	69270696	128
Zm00044a000424	chrB	64577290	64582163	494		ZmB_v2_04090	chrB	69479593	69484356	462
Zm00044a000425	chrB	65393588	65394494	146		ZmB_v2_04100	chrB	70284248	70291263	137
Zm00044a000426	chrB	65702467	65705640	443		ZmB_v2_04110	chrB	70599403	70602154	444
Zm00044a000427	chrB	65706441	65707599	300		ZmB_v2_04120	chrB	70602729	70604504	326
Zm00044a000428	chrB	65718686	65722933	657		ZmB_v2_04130	chrB	70615586	70619310	656
Zm00044a000429	chrB	65895222	65896170	224		ZmB_v2_04140	chrB	70788884	70790680	254
Zm00044a000430	chrB	66248438	66249843	67		ZmB_v2_04150	chrB	71148144	71167526	337
Zm00044a000431	chrB	66266332	66268360	93		ZmB_v2_04150	chrB	71148144	71167526	337
Zm00044a000434	chrB	66777403	66784155	338		ZmB_v2_04170	chrB	71718352	71725275	339
Zm00044a000438	chrB	68266317	68269294	413		ZmB_v2_04180	chrB	73201857	73205028	414
Zm00044a000439	chrB	68290614	68295280	415		ZmB_v2_04190	chrB	73226554	73228589	264
Zm00044a000440	chrB	68623499	68623931	115		ZmB_v2_04200	chrB	73554910	73555316	91
Zm00044a000441	chrB	68624624	68625677	80		ZmB_v2_04210	chrB	73556009	73558062	80
Zm00044a000442	chrB	69370568	69372145	84		ZmB_v2_04220	chrB	74302894	74303410	74
Zm00044a000443	chrB	70088346	70094852	611		ZmB_v2_04230	chrB	75017031	75035061	1096
Zm00044a000444	chrB	70101582	70106002	185		ZmB_v2_04230	chrB	75017031	75035061	1096
Zm00044a000445	chrB	70344212	70356378	175		ZmB_v2_04240	chrB	75273012	75285500	175
Zm00044a000447	chrB	70651939	70654509	118		ZmB_v2_04250	chrB	75579337	75581985	237
Zm00044a000448	chrB	70770119	70775892	702		ZmB_v2_04260	chrB	75696896	75697768	291
Zm00044a000450	chrB	70894586	70896574	86		ZmB_v2_04270	chrB	75821330	75823453	131
Zm00044a000703	scaffold14022	51656	54205	103		ZmB_v2_04280	chrB	76694452	76695730	73
Zm00044a000701	scaffold14022	22354	26941	276		ZmB_v2_04300	chrB	76776054	76782138	552
Zm00044a000704	scaffold14022	158375	164140	290		ZmB_v2_04300	chrB	76776054	76782138	552
Zm00044a000715	scaffold63384	295	2322	239		ZmB_v2_04300	chrB	76776054	76782138	552
Zm00044a000702	scaffold14022	27678	28481	267		ZmB_v2_04310	chrB	76781940	76783682	438
Zm00044a000464	chrB	74716100	74717586	237		ZmB_v2_04330	chrB	77066302	77068028	287
Zm00044a000460	chrB	73176429	73179223	159		ZmB_v2_04340	chrB	78590668	78593830	162
Zm00044a000458	chrB	72916735	72919278	342		ZmB_v2_04350	chrB	78848813	78851125	343
Zm00044a000456	chrB	72393161	72394175	166		ZmB_v2_04360	chrB	79360833	79373153	165
Zm00044a000455	chrB	72194064	72194658	81		ZmB_v2_04370	chrB	79567225	79569819	82
Zm00044a000454	chrB	72091277	72093838	140		ZmB_v2_04380	chrB	79668275	79670719	160
Zm00044a000500	chrB	79838093	79841488	218		ZmB_v2_04410	chrB	80536477	80541822	618
Zm00044a000757	scaffold1430	4066	4416	116		ZmB_v2_04430	chrB	80728931	80733171	203
Zm00044a000755	scaffold65637	72835	73095	86		ZmB_v2_04430	chrB	80728931	80733171	203
Zm00044a000721	scaffold43013	11671	18483	481		ZmB_v2_04450	chrB	80875325	80888954	752
Zm00044a000736	scaffold23772	93202	94375	215		ZmB_v2_04460	chrB	81024161	81025389	202
Zm00044a000754	scaffold1436	17704	18027	107		ZmB_v2_04470	chrB	81303597	81303959	121
Zm00044a000687	scaffold43066	11565	15140	580		ZmB_v2_04480	chrB	81601519	81604785	581
Zm00044a000688	scaffold43066	15559	16595	147		ZmB_v2_04490	chrB	81605204	81606240	148
Zm00044a000689	scaffold43066	16892	19593	236		ZmB_v2_04500	chrB	81606609	81608758	203
Zm00044a000587	chrB	91461504	91462995	110		ZmB_v2_04520	chrB	82069580	82071071	111
Zm00044a000586	chrB	91455262	91460452	121		ZmB_v2_04530	chrB	82072127	82076931	148
Zm00044a000494	chrB	79185119	79192861	270		ZmB_v2_04540	chrB	82240138	82242087	178
Zm00044a000492	chrB	79110316	79112288	298		ZmB_v2_04550	chrB	82322132	82326104	314
Zm00044a000491	chrB	78995759	78996804	93		ZmB_v2_04560	chrB	82436108	82439155	96
Zm00044a000490	chrB	78887118	78888847	114		ZmB_v2_04570	chrB	82543801	82545472	161
Zm00044a000489	chrB	78817417	78822164	236		ZmB_v2_04580	chrB	82610059	82614010	295
Zm00044a000485	chrB	78314660	78315435	110		ZmB_v2_04590	chrB	83110984	83132106	366
Zm00044a000484	chrB	77992335	77997908	310		ZmB_v2_04600	chrB	83427790	83432602	433
Zm00044a000482	chrB	77595477	77596649	128		ZmB_v2_04620	chrB	83829806	83831283	133
Zm00044a000481	chrB	77486793	77491684	252		ZmB_v2_04630	chrB	83936300	83938508	114
Zm00044a000480	chrB	77456777	77461175	122		ZmB_v2_04640	chrB	83964126	83968401	123
Zm00044a000479	chrB	77431568	77434634	158		ZmB_v2_04650	chrB	83989891	84020354	394
Zm00044a000478	chrB	77402019	77404636	426		ZmB_v2_04660	chrB	84020165	84024768	456
Zm00044a000477	chrB	77332598	77334311	222		ZmB_v2_04670	chrB	84090885	84093478	340
Zm00044a000476	chrB	77098335	77100744	204		ZmB_v2_04680	chrB	84318990	84325118	608
Zm00044a000474	chrB	77013370	77014075	88		ZmB_v2_04690	chrB	84405869	84406572	123
Zm00044a000473	chrB	76769393	76778747	1090		ZmB_v2_04700	chrB	84630581	84634384	440
Zm00044a000472	chrB	76673576	76675768	267		ZmB_v2_04720	chrB	84733385	84735320	255
Zm00044a000471	chrB	76670039	76671918	119		ZmB_v2_04730	chrB	84737098	84739296	222
Zm00044a000470	chrB	76033734	76035111	106		ZmB_v2_04740	chrB	85374303	85375746	108
Zm00044a000747	scaffold63076	2423	4404	468		ZmB_v2_04750	chrB	86221581	86243620	312
Zm00044a000468	chrB	75152262	75156044	260		ZmB_v2_04780	chrB	86712213	86719038	641
Zm00044a000467	chrB	75106382	75113198	424		ZmB_v2_04790	chrB	86757677	86762974	426
Zm00044a000466	chrB	75079986	75084350	506		ZmB_v2_04800	chrB	86785527	86798791	613
Zm00044a000516	chrB	81737343	81747648	679		ZmB_v2_04810	chrB	87243118	87246358	298
Zm00044a000515	chrB	81662472	81669508	487		ZmB_v2_04830	chrB	87325403	87327937	300
Zm00044a000514	chrB	81654520	81660887	414		ZmB_v2_04840	chrB	87328221	87333950	691
Zm00044a000511	chrB	81141847	81145245	381		ZmB_v2_04850	chrB	87836949	87843840	573
Zm00044a000512	chrB	81145620	81146704	190		ZmB_v2_04860	chrB	87837578	87838662	217
Zm00044a000510	chrB	81098612	81103901	857		ZmB_v2_04870	chrB	87880381	87885670	869
Zm00044a000525	chrB	83283026	83284519	324		ZmB_v2_04900	chrB	90161915	90167211	754
Zm00044a000523	chrB	83270551	83274998	470		ZmB_v2_04910	chrB	90171413	90175925	472
Zm00044a000734	scaffold40419	28551	40131	594		ZmB_v2_04930	chrB	90571411	90578533	128
Zm00044a000541	chrB	85529445	85530969	214		ZmB_v2_04940	chrB	91157058	91158422	216
Zm00044a000542	chrB	85908873	85911336	241		ZmB_v2_04950	chrB	91536880	91538688	283
Zm00044a000545	chrB	85985881	85991364	678		ZmB_v2_04960	chrB	91613104	91618120	391
Zm00044a000546	chrB	86067244	86071343	278		ZmB_v2_04970	chrB	91691697	91695258	311
Zm00044a000548	chrB	86962396	86967587	376		ZmB_v2_04990	chrB	93057877	93063234	440
Zm00044a000549	chrB	87004427	87005241	239		ZmB_v2_05000	chrB	93097400	93098621	253
Zm00044a000301	chrB	38587564	38591771	371		ZmB_v2_05000	chrB	93097400	93098621	253
Zm00044a000550	chrB	87053146	87056037	174		ZmB_v2_05010	chrB	93146120	93149564	153
Zm00044a000552	chrB	87510678	87514946	218		ZmB_v2_05020	chrB	93598835	93602663	237
Zm00044a000553	chrB	87848663	87859568	201		ZmB_v2_05030	chrB	93930351	93946388	199
Zm00044a000555	chrB	88201100	88202241	159		ZmB_v2_05050	chrB	94284933	94285893	176
Zm00044a000557	chrB	88417885	88422600	310		ZmB_v2_05060	chrB	94507594	94508346	186
Zm00044a000558	chrB	88831741	88834462	270		ZmB_v2_05070	chrB	94907519	94910534	267
Zm00044a000559	chrB	88955032	88957366	240		ZmB_v2_05080	chrB	95022153	95028859	312
Zm00044a000560	chrB	88958501	88959101	97		ZmB_v2_05080	chrB	95022153	95028859	312
Zm00044a000561	chrB	89979387	89982848	456		ZmB_v2_05100	chrB	96037225	96040535	515
Zm00044a000563	chrB	90399803	90403261	424		ZmB_v2_05130	chrB	96466515	96471974	472
Zm00044a000564	chrB	90454206	90456872	336		ZmB_v2_05140	chrB	96521946	96523328	257
Zm00044a000565	chrB	90493420	90500810	502		ZmB_v2_05160	chrB	96560002	96569392	596
Zm00044a000566	chrB	90557878	90559735	155		ZmB_v2_05170	chrB	96625586	96626459	156
Zm00044a000568	chrB	90660581	90662238	175		ZmB_v2_05180	chrB	96727981	96729192	228
Zm00044a000569	chrB	90685512	90685853	113		ZmB_v2_05190	chrB	96748766	96749107	114
Zm00044a000570	chrB	90741891	90745826	303		ZmB_v2_05200	chrB	96805025	96810023	310
Zm00044a000571	chrB	90772412	90773989	525		ZmB_v2_05210	chrB	96834016	96837348	526
Zm00044a000572	chrB	90775812	90779271	640		ZmB_v2_05220	chrB	96837578	96840393	742
Zm00044a000573	chrB	90814804	90820139	593		ZmB_v2_05220	chrB	96837578	96840393	742
Zm00044a000574	chrB	90850687	90854741	344		ZmB_v2_05240	chrB	96899314	96903345	345
Zm00044a000575	chrB	90854536	90856997	212		ZmB_v2_05250	chrB	96904006	96905497	130
Zm00044a000576	chrB	90881394	90886027	377		ZmB_v2_05260	chrB	96932797	96936331	463
Zm00044a000577	chrB	90889157	90892059	91		ZmB_v2_05270	chrB	96938512	96941560	167
Zm00044a000578	chrB	91040857	91042296	239		ZmB_v2_05280	chrB	97263446	97264291	240
Zm00044a000579	chrB	91087063	91089943	83		ZmB_v2_05290	chrB	97308890	97312373	84
Zm00044a000581	chrB	91135840	91136756	187		ZmB_v2_05300	chrB	97358055	97358951	188
Zm00044a000582	chrB	91141637	91147011	302		ZmB_v2_05310	chrB	97363856	97369215	282
Zm00044a000694	scaffold729	18747	21130	428		ZmB_v2_05320	chrB	97481267	97488863	332
Zm00044a000697	scaffold729	47754	52585	512		ZmB_v2_05320	chrB	97481267	97488863	332
Zm00044a000695	scaffold729	25285	26073	117		ZmB_v2_05330	chrB	97490971	97494412	150
Zm00044a000696	scaffold729	38926	40434	202		ZmB_v2_05330	chrB	97490971	97494412	150
Zm00044a000743	scaffold40682	6301	7036	85		ZmB_v2_05340	chrB	97595298	97596184	167
Zm00044a000505	chrB	80174683	80177581	296		ZmB_v2_05360	chrB	97767370	97770648	271
Zm00044a000506	chrB	80333577	80334724	163		ZmB_v2_05370	chrB	97920985	97925576	304
Zm00044a000507	chrB	80698844	80702330	239		ZmB_v2_05380	chrB	98292060	98295448	242
Zm00044a000508	chrB	80706266	80707208	122		ZmB_v2_05390	chrB	98299378	98300578	213
Zm00044a000752	scaffold38543	55984	56809	125		ZmB_v2_05400	chrB	98459130	98464121	375
Zm00044a000538	chrB	84749168	84754979	145		ZmB_v2_05400	chrB	98459130	98464121	375
Zm00044a000740	scaffold14236	13673	14254	194		ZmB_v2_05410	chrB	98574704	98577778	191
Zm00044a000739	scaffold14236	7755	11935	207		ZmB_v2_05420	chrB	98579492	98583579	243
Zm00044a000737	scaffold12446	1505	3304	169		ZmB_v2_05440	chrB	98755924	98758686	140
Zm00044a000602	chrB	95927426	95929746	423		ZmB_v2_05450	chrB	99955678	99958410	103
Zm00044a000601	chrB	95887139	95891936	495		ZmB_v2_05460	chrB	99991615	100014473	1260
Zm00044a000599	chrB	95767805	95770084	202		ZmB_v2_05470	chrB	100115540	100117788	194
Zm00044a000597	chrB	95613115	95616648	293		ZmB_v2_05480	chrB	100256287	100257254	294
Zm00044a000596	chrB	95598443	95600326	167		ZmB_v2_05500	chrB	100274435	100278121	1202
Zm00044a000595	chrB	94220833	94225425	338		ZmB_v2_05520	chrB	101637620	101641908	418
Zm00044a000593	chrB	94112169	94121512	437		ZmB_v2_05530	chrB	101740985	101743408	124
Zm00044a000592	chrB	94092050	94104878	1410		ZmB_v2_05550	chrB	101756022	101769960	1534
Zm00044a000591	chrB	93956877	93961274	707		ZmB_v2_05560	chrB	101899688	101902526	380
Zm00044a000590	chrB	93060418	93064392	338		ZmB_v2_05580	chrB	102791467	102795886	462
Zm00044a000589	chrB	92747176	92757968	1061		ZmB_v2_05590	chrB	103096875	103105770	414
Zm00044a000588	chrB	92042224	92042984	115		ZmB_v2_05600	chrB	103809139	103810079	137
Zm00044a000535	chrB	84711108	84711998	138		ZmB_v2_05620	chrB	104194450	104194999	139
Zm00044a000533	chrB	84681544	84682499	203		ZmB_v2_05630	chrB	104223615	104224531	215
Zm00044a000615	chrB	99377121	99382109	85		ZmB_v2_05640	chrB	105378329	105383335	135
Zm00044a000613	chrB	98753361	98754426	99		ZmB_v2_05660	chrB	105998627	105999848	100
Zm00044a000612	chrB	98230708	98247978	915		ZmB_v2_05680	chrB	106501947	106517407	625
Zm00044a000609	chrB	98180391	98183605	323		ZmB_v2_05690	chrB	106568138	106571243	325
Zm00044a000608	chrB	98176100	98180194	248		ZmB_v2_05700	chrB	106571681	106573060	249
Zm00044a000607	chrB	98146979	98148704	113		ZmB_v2_05710	chrB	106601969	106605953	170
Zm00044a000606	chrB	97361378	97368140	1116		ZmB_v2_05720	chrB	107472087	107479249	1092
Zm00044a000605	chrB	96947900	96966803	1129		ZmB_v2_05730	chrB	107865109	107877566	988
Zm00044a000604	chrB	96943538	96947807	982		ZmB_v2_05740	chrB	107884302	107888391	1124
Zm00044a000616	chrB	100085556	100090126	228		ZmB_v2_05750	chrB	108765995	108768614	439
Zm00044a000619	chrB	100463612	100467029	500		ZmB_v2_05760	chrB	109134528	109139945	520
Zm00044a000621	chrB	100805469	100814092	198		ZmB_v2_05770	chrB	109485190	109491466	195
Zm00044a000623	chrB	100821005	100824641	491		ZmB_v2_05780	chrB	109502039	109504370	329
Zm00044a000624	chrB	100824719	100833919	1047		ZmB_v2_05790	chrB	109504686	109513770	453
Zm00044a000625	chrB	100834318	100840349	184		ZmB_v2_05800	chrB	109513841	109515073	160
Zm00044a000742	scaffold2082	56018	56788	152		ZmB_v2_05810	chrB	109633983	109637081	305
Zm00044a000626	chrB	100873316	100874483	89		ZmB_v2_05820	chrB	109666421	109681483	137
Zm00044a000627	chrB	100885854	100892662	530		ZmB_v2_05830	chrB	109681515	109682417	146
Zm00044a000628	chrB	100893069	100897374	306		ZmB_v2_05840	chrB	109685592	109689448	267
Zm00044a000629	chrB	100899302	100900529	215		ZmB_v2_05850	chrB	109691261	109692453	254
Zm00044a000631	chrB	100950744	100957119	795		ZmB_v2_05870	chrB	109742272	109767711	1743
Zm00044a000634	chrB	100966984	100976534	937		ZmB_v2_05870	chrB	109742272	109767711	1743
Zm00044a000635	chrB	101073774	101081379	118		ZmB_v2_05880	chrB	109865120	109872267	165
Zm00044a000636	chrB	101192184	101194047	139		ZmB_v2_05890	chrB	109969625	109981012	148
Zm00044a000637	chrB	101330863	101337257	285		ZmB_v2_05920	chrB	110114554	110124175	678
Zm00044a000638	chrB	101415928	101418163	418		ZmB_v2_05930	chrB	110202100	110203972	300
Zm00044a000639	chrB	101587016	101591573	194		ZmB_v2_05960	chrB	110367509	110374801	770
Zm00044a000641	chrB	101994328	102000130	196		ZmB_v2_05970	chrB	110775261	110779805	342
Zm00044a000642	chrB	102192240	102199097	172		ZmB_v2_05980	chrB	110915402	110928343	271
Zm00044a000662	chrB	102413937	102416753	265		ZmB_v2_05990	chrB	111153185	111155752	298
Zm00044a000661	chrB	102662400	102665215	414		ZmB_v2_06000	chrB	111399974	111403899	478
Zm00044a000660	chrB	102863224	102864530	181		ZmB_v2_06020	chrB	111597297	111626646	197
Zm00044a000657	chrB	102915732	102919336	301		ZmB_v2_06030	chrB	111650082	111653432	310
Zm00044a000656	chrB	103355293	103359643	532		ZmB_v2_06040	chrB	112076123	112076828	166
Zm00044a000655	chrB	103367278	103368234	199		ZmB_v2_06050	chrB	112086892	112089223	200
Zm00044a000652	chrB	103487767	103489403	133		ZmB_v2_06070	chrB	112205841	112207178	118
Zm00044a000651	chrB	103617900	103621562	278		ZmB_v2_06080	chrB	112341681	112347343	282
Zm00044a000650	chrB	103658078	103659945	190		ZmB_v2_06090	chrB	112382823	112385052	165
Zm00044a000649	chrB	103714548	103718983	543		ZmB_v2_06100	chrB	112437853	112457106	729
Zm00044a000648	chrB	103723578	103730373	506		ZmB_v2_06110	chrB	112457159	112472412	1013
Zm00044a000647	chrB	103734394	103740167	586		ZmB_v2_06120	chrB	112478824	112481902	417
Zm00044a000646	chrB	103774335	103775131	100		ZmB_v2_06130	chrB	112516373	112521546	156
Zm00044a000645	chrB	103870908	103872414	230		ZmB_v2_06150	chrB	112611248	112612231	261
Zm00044a000644	chrB	103888816	103896961	704		ZmB_v2_06160	chrB	112631438	112641304	1074
Zm00044a000643	chrB	103951479	103953245	224		ZmB_v2_06170	chrB	112706286	112708620	337
Zm00044a000711	scaffold21734	51831	53402	93		ZmB_v2_06180	chrB	112755190	112756429	153
Zm00044a000710	scaffold21734	26313	27868	179		ZmB_v2_06190	chrB	112780494	112781871	240
Zm00044a000502	chrB	104008135	104009299	141		ZmB_v2_06200	chrB	112786704	112809005	360
Zm00044a000501	chrB	104029431	104031176	382		ZmB_v2_06200	chrB	112786704	112809005	360
Zm00044a000709	scaffold21734	20478	21161	71		ZmB_v2_06210	chrB	112816980	112818053	130
Zm00044a000746	scaffold60536	73628	75610	468		ZmB_v2_06230	chrB	112952329	112952854	146
Zm00044a000503	chrB	103994991	103996546	86		ZmB_v2_06240	chrB	113081069	113089725	135
Zm00044a000684	chrB	104154889	104156678	87		ZmB_v2_06270	chrB	113238960	113240749	89
Zm00044a000683	chrB	104340200	104346458	984		ZmB_v2_06290	chrB	113527684	113533872	539
Zm00044a000682	chrB	104347002	104350133	273		ZmB_v2_06300	chrB	113534568	113537547	299
Zm00044a000681	chrB	104372228	104377911	273		ZmB_v2_06310	chrB	113559792	113565323	383
Zm00044a000680	chrB	104480814	104481497	227		ZmB_v2_06320	chrB	113656698	113660211	267
Zm00044a000679	chrB	104517818	104524411	378		ZmB_v2_06330	chrB	113695762	113707116	447
Zm00044a000674	chrB	104863213	104866079	257		ZmB_v2_06350	chrB	114172823	114176928	431
Zm00044a000160	chrB	22500849	22509445	530		ZmB_v2_06360	chrB	114475002	114484694	439
Zm00044a000672	chrB	105166736	105176430	582		ZmB_v2_06360	chrB	114475002	114484694	439
Zm00044a000671	chrB	105212501	105213824	357		ZmB_v2_06370	chrB	114520760	114522083	358
Zm00044a000670	chrB	105219378	105221069	179		ZmB_v2_06380	chrB	114527882	114529059	179
Zm00044a000669	chrB	105253605	105255251	434		ZmB_v2_06390	chrB	114562280	114564266	522
Zm00044a000668	chrB	105303867	105310450	398		ZmB_v2_06400	chrB	114613872	114619606	594
Zm00044a000666	chrB	105834730	105836278	368		ZmB_v2_06410	chrB	115140289	115141903	369
Zm00044a000665	chrB	105844042	105849639	589		ZmB_v2_06420	chrB	115151284	115154795	649
Zm00044a000663	chrB	106149488	106158111	1322		ZmB_v2_06430	chrB	115452063	115459947	1476
Zm00044a000724	scaffold33271	7948	14333	711		ZmB_v2_06450	chrB	115676848	115679569	658
Zm00044a000725	scaffold33271	30743	32855	245		ZmB_v2_06460	chrB	115693409	115698198	132
Zm00044a000685	chrB	106401599	106407347	197		ZmB_v2_06470	chrB	115763540	115769313	382
Zm00044a000686	chrB	106586773	106591885	328		ZmB_v2_06480	chrB	115949515	115957385	438
Zm00044a000692	scaffold49456	65742	77149	468		ZmB_v2_06490	chrB	116223264	116240406	1151
Zm00044a000706	scaffold42216	30435	34069	275		ZmB_v2_06500	chrB	116276668	116283919	165
Zm00044a000707	scaffold42216	123180	127973	164		ZmB_v2_06500	chrB	116276668	116283919	165
Zm00044a000691	scaffold49456	15350	21179	512		ZmB_v2_06510	chrB	116439919	116446311	499
Zm00044a000718	scaffold60435	1219	8820	304		ZmB_v2_06520	chrB	116493150	116494521	289
Zm00044a000719	scaffold60435	10450	20569	128		ZmB_v2_06530	chrB	116496231	116506324	132
Zm00044a000720	scaffold60435	29602	31746	208		ZmB_v2_06540	chrB	116515365	116517509	212
Zm00044a000527	chrB	83911507	83912230	139		ZmB_v2_06560	scaffold_0001	613937	615752	143
Zm00044a000528	chrB	84006499	84008386	205		ZmB_v2_06570	scaffold_0001	707896	713863	332
Zm00044a000529	chrB	84152635	84157828	514		ZmB_v2_06580	scaffold_0001	853880	859134	560
Zm00044a000530	chrB	84356178	84363076	136		ZmB_v2_06590	scaffold_0001	1055620	1062332	175
Zm00044a000532	chrB	84569960	84570583	73		ZmB_v2_06600	scaffold_0001	1268963	1269545	75
Zm00044a000521	chrB	83133586	83139986	214		ZmB_v2_06610	scaffold_0002	1565154	1571133	237
Zm00044a000522	chrB	83141998	83143703	161		ZmB_v2_06620	scaffold_0002	1573917	1575207	162
Zm00044a000731	scaffold10287	3422	3787	121		ZmB_v2_06640	scaffold_0003	253381	253746	122
Zm00044a000730	scaffold10287	1352	3380	188		ZmB_v2_06650	scaffold_0003	253788	255506	154
Zm00044a000729	scaffold51327	48869	50661	354		ZmB_v2_06700	scaffold_0003	1480338	1484406	460
Zm00044a000728	scaffold51327	44439	48228	246		ZmB_v2_06710	scaffold_0003	1485472	1489094	278
Zm00044a000738	scaffold29462	1998	3742	77		ZmB_v2_06750	scaffold_0008	70999	91138	202
Zm00044a000496	chrB	79235426	79240864	891		ZmB_v2_06760	scaffold_0008	162258	188758	641
Zm00044a000497	chrB	79266053	79267492	201		ZmB_v2_06760	scaffold_0008	162258	188758	641
Zm00044a000499	chrB	79405461	79405733	90		ZmB_v2_06780	scaffold_0008	314575	322311	110
Zm00044a000748	scaffold53687	5388	6198	99		ZmB_v2_06800	scaffold_0012	235052	235463	100
Zm00044a000517	chrB	81921463	81921926	99		ZmB_v2_06800	scaffold_0012	235052	235463	100
Zm00044a000723	scaffold6560	87423	98693	369		ZmB_v2_06820	scaffold_0014	76950	87951	305
Zm00044a000750	scaffold3491	18637	19482	106		ZmB_v2_06820	scaffold_0014	76950	87951	305
Zm00044a000722	scaffold6560	4341	5738	142		ZmB_v2_06830	scaffold_0014	165060	166009	139
Zm00044a000733	scaffold22	117332	119880	489		ZmB_v2_06870	scaffold_0019	190049	192758	527
Zm00044a000584	chrB	91356207	91357130	154		ZmB_v2_06880	scaffold_0025	130288	130655	74
Zm00044a000018	chrB	4470074	4470424	116								not found
Zm00044a000038	chrB	15254122	15254724	200								not found
Zm00044a000043	chrB	14960785	14961712	154								not found
Zm00044a000044	chrB	14949943	14951242	65								not found
Zm00044a000052	chrB	14569595	14570182	195								not found
Zm00044a000117	chrB	19001833	19002465	34								not found
Zm00044a000143	chrB	21772712	21774251	160								not found
[truncated: 206 more rows]

## Sheet: Dataset_S3_info
Dataset S3. Results of homology searches between the protein sequences generated in this study and Z. mays RefGen_v5 protein sequences and proteomes from the Magnoliopsida class.
[truncated: 2 more rows]

[truncated: 66 more sheets: Dataset_S3_1, Dataset_S3_2, Dataset_S4, Dataset_S5, Dataset_S6_info, S6_all_BP, S6_all_CC, S6_all_MF, S6_ANT_BP, S6_ANT_CC, S6_ANT_MF, S6_FN_BP, S6_FN_CC, S6_FN_MF, S6_HUSK_BP, S6_HUSK_CC, S6_HUSK_MF, S6_IMMC_BP, S6_IMMC_CC, S6_IMMC_MF …]
